# Supplementary material for: dia-PASEF Proteomics of Tumor and Stroma LMD Enriched from Archived HNSCC Samples
Source: ACS Omega. 2025 Mar 25;10(13):13296–302. doi: 10.1021/acsomega.4c11051 (PMC11983184; doi:10.1021/acsomega.4c11051)
Supplement: Supplementary file 1 — ao4c11051_si_001.xlsx [file ao4c11051_si_001.xlsx]

## Sheet: S1-cover
dia-PASEF Proteomics of Tumor and Stroma LMD Enriched from Archived HNSCC Samples
Aswini Panigrahi,1, * Allison L Hunt,2 Diego Assis,3 Matthew Willetts,3 Bhaskar V Kallakury,4 Bruce Davidson,5 Jaeil Ahn,6 Thomas P Conrads,2 Radoslav Goldman1,7
1 Department of Oncology, Lombardi Comprehensive Cancer Center, Georgetown University, Washington, DC 20057, USA
2 Women’s Health Integrated Research Center, Women’s Service Line, Inova Health System, Annandale, VA 22003, USA
3 Bruker Scientific, Billerica, MA 01821, USA
4 Department of Pathology, Lombardi Comprehensive Cancer Center, Georgetown University, Washington, DC, United States.
5 Department of Otolaryngology-Head and Neck Surgery, Medstar Georgetown University Hospital, Washington, DC, United States.
6 Department of Biostatistics, Bioinformatics and Biomathematics, Georgetown University, Washington, DC 20057, USA
7 Department of Biochemistry and Molecular & Cellular Biology, Georgetown University, Washington, DC 20057, USA

## Sheet: S1 A
Table S1 A. List of proteins identified with two or more peptide matches in at least one of the tumor or stroma enriched sample. Average quantitative value of the proteins in each sample is presented. NaN denotes the protein is not identified in the specifc sample.
		LMD Tumor enriched					LMD Stroma enriched
Protein ID	Gene	Sample 5	Sample 6	Sample 10	Sample 12	Sample 20	Sample 25	Sample 26	Sample 30	Sample 32	Sample 40
A0A024RBG1	NUDT4B	185.755	197.149	149.874	149.654	117.526	160.545	177.829	156.744	168.23	137.341
A0A075B6I0	IGLV8-61	60.0469	215.445	NaN	218.04	117.444	224.905	689.433	NaN	489.962	967.263
A0A075B6I9	IGLV7-46	47.9081	208.648	336.246	197.162	419.613	182.279	979.624	945.352	506.92	438.877
A0A075B6J9	IGLV2-18	14911.9	70.6518	146.799	10742.1	1418.81	181.173	289.988	651.652	177.558	282.165
A0A075B6K5	IGLV3-9	113.788	289.664	885.524	440.741	225.924	571.174	968.984	1660.87	630.251	451.804
A0A087WSX0	IGLV5-45	NaN	59.9485	82.1988	78.0057	38.7954	49.65	114.485	176.12	67.229	73.6262
A0A0A0MRZ8;P04433	IGKV3D-11;IGKV3-11	1426.57	5945.94	6279.22	1967.38	4066.6	6698.52	50294.5	21820.2	6593.43	8899.52
A0A0A0MS15	IGHV3-49	24.1396	571.587	127.152	29.901	47.4026	209.307	4124.2	630.985	66.7249	295.081
A0A0B4J1U7	IGHV6-1	121.124	508.054	1359.02	547.902	1240.06	1036.07	1741.15	2581.38	1461.77	799.581
A0A0B4J1V0	IGHV3-15	160.176	272.755	339.885	175.2	418.967	231.128	481.97	1379.4	302.931	469.397
A0A0B4J1X5	IGHV3-74	206.307	1567.75	2107.5	672.187	774.535	1201.98	9970.63	8533.58	1759.77	2611.57
A0A0B4J1Y8	IGLV9-49	30.9023	NaN	178.713	75.4784	149.017	98.5786	40.7739	463.57	271.802	290.081
A0A0B4J2D5;P0DPI2	GATD3B;GATD3	1338.66	980.914	1105.47	1218.4	1075.07	1186.94	1363.79	1236.91	1345.58	1132.18
A0A0C4DH31	IGHV1-18	17.5895	21.7525	71.8081	19.6964	74.4849	50.6175	116.438	274.126	76.5252	90.0484
A0A0C4DH33	IGHV1-24	NaN	NaN	64.2173	NaN	53.5962	48.3522	53.9308	214.757	74.0248	35.8749
A0A0C4DH38	IGHV5-51	153.372	271.364	393.411	276.21	200.578	403.004	862.298	1409.04	528.595	715.194
A0A0C4DH41;P01824;P01825;P06331;P0DP06;P0DP08	IGHV4-61;IGHV4-39;IGHV4-59;IGHV4-34;IGHV4-30-4;IGHV4-38-2	635.899	1783.42	3605.53	1666.73	1680.27	2889.39	12716.7	10353.2	4323.06	4667.8
A0A0C4DH43	IGHV2-70D	181.906	407.311	565.881	263.118	157.763	482.894	1729.15	837.098	250.809	453.9
A0A0C4DH67	IGKV1-8	20.2928	94.554	149.913	48.8411	70.5046	110.625	200.268	400.553	101.594	132.707
A0A1B0GVR7	FAM240C	NaN	NaN	38.4014	NaN	29.9274	NaN	89.5437	180.334	324.238	251.038
A0A5B9;P01850;P0DSE2;P0DTU4	TRBC2;TRBC1;TRB;TRB	NaN	NaN	NaN	91.2217	125.753	114.407	110.481	151.096	165.824	99.358
A0AV96	RBM47	142.591	107.093	181.091	125.937	142.882	75.2233	74.1045	91.3065	79.154	85.5416
A0AVT1	UBA6	954.24	870.764	463.598	505.495	834.566	574.276	541.894	441.429	429.268	485.393
A0FGR8	ESYT2	626.071	462.522	440.55	550.357	478.384	709.919	837.586	796.926	804.397	782.907
A0MZ66	SHTN1	711.284	481.014	438.209	382.049	724.523	341.383	208.59	255.133	311.204	244.037
A0PJW8	DAPL1	338.576	706.243	1396.78	379.408	695.708	268.561	296.713	165.666	197.845	NaN
A1A4S6	ARHGAP10	81.3759	53.8821	38.7964	56.4835	58.3615	90.7687	103.236	89.9393	88.6872	72.4547
A1A5B4	ANO9	88.0723	42.5329	58.5218	NaN	75.9094	NaN	NaN	NaN	62.3378	39.573
A1A5C7	SLC22A23	121.91	130.87	65.625	59.1859	60.8351	NaN	25.6175	93.396	NaN	NaN
A1A5D9	BICDL2	310.185	117.457	247.685	126.365	441.85	84.5195	207.07	256.949	65.5929	85.1765
A1IGU5	ARHGEF37	221.204	92.0296	59.4593	180.223	105.262	58.6347	46.2805	55.5992	63.8036	71.3794
A1L0T0	ILVBL	89.0513	102.757	112.859	81.2078	92.8778	103.972	111.292	95.31	85.2941	106.141
A1L170	C1orf226	NaN	NaN	123.545	NaN	50.8428	NaN	76.8469	NaN	NaN	NaN
A1L390	PLEKHG3	370.638	301.631	239.545	205.602	156.15	133.4	119.681	162.406	124.632	157.384
A1L4H1	SSC5D	NaN	35.0472	274.745	47.0603	NaN	181.697	164.871	1756.7	113.817	150.42
A1X283	SH3PXD2B	471.779	547.825	402.811	637.849	448.298	1154.04	1465.99	997.117	944.198	1085.97
A2NJV5	IGKV2-29	350.178	1573.57	2176.38	346.964	1129.9	1774.82	5040.88	6324.87	987.194	2058.52
A2RRP1	NBAS	207.318	182.952	231.403	187.993	180.138	240.984	260.84	243.495	250.167	240.186
A2RTX5	TARS3	58.1187	73.0758	71.77	71.8738	61.6024	51.7029	58.4817	58.4689	67.0592	80.5091
A2RUC4	TYW5	119.73	118.138	168.594	137.958	88.9543	102.587	90.0789	143.042	117.999	117.52
A2RUS2	DENND3	73.9394	66.4489	21.9016	62.6574	148.802	118.902	86.5937	67.4098	73.8115	55.6199
A3KMH1	VWA8	291.794	214.761	312.281	210.878	265.163	166.46	195.439	241.251	218.699	228.031
A3KN83	SBNO1	69.3097	78.78	96.796	86.7043	90.5847	65.679	61.869	78.1928	77.3865	72.2032
A4D126	CRPPA	128.951	91.6942	15.9612	99.0292	34.3558	61.951	70.5456	49.5118	42.2531	62.0477
A4D1P6	WDR91	223.531	176.77	103.37	234.853	252.998	260.066	258.65	276.176	255.544	264.393
A4D1U4	DENND11	90.0074	39.6194	66.4545	35.8573	30.1636	39.9292	28.1014	NaN	53.2358	48.764
A4UGR9	XIRP2	163.17	65.1476	86.3104	78.4066	64.7959	65.0104	67.2338	282.348	192.917	359.637
A5D8V6	VPS37C	195.031	162.819	191.655	116.178	144.837	194.227	225.794	221.402	119.268	165.327
A5PLL7	PEDS1	140.819	163.457	110.898	102.361	78.7068	95.6703	77.9738	83.6845	55.2968	70.6114
A5PLN9	TRAPPC13	189.469	162.968	165.976	252.474	176.476	128.47	108.445	138.115	137.635	122.78
A5YKK6	CNOT1	753.395	707.398	754.826	670.419	718.168	631.075	650.799	637.354	619.89	595.339
A5YM69	ARHGEF35	281.818	276.858	451.606	287.049	571.573	138.747	168.077	194.272	96.1136	127.754
A6NC98	CCDC88B	94.4229	69.5588	54.8154	108.79	187.951	116.715	87.3146	131.723	201.181	143.027
A6NCE7;Q9GZQ8	MAP1LC3B2;MAP1LC3B	353.909	382.132	315.112	414.575	391.039	725.637	1147.93	782.376	661.148	948.774
A6ND36	FAM83G	753.96	417.049	418.571	367.155	385.906	97.8587	73.3315	110.398	68.7143	93.9202
A6NDG6	PGP	345.225	432.457	329.81	469.711	461.14	388.877	392.355	454.716	492.709	454.244
A6NDU8	RIMOC1	725.35	540.332	405.096	417.742	357.954	368.62	397.301	348.746	310.796	307.344
A6NFQ2	TCAF2	509.63	279.413	204.665	224.041	104.251	189.269	125.34	153.195	147.951	165.579
A6NHL2	TUBAL3	1533.53	976.804	809.667	1787.19	857.805	872.255	753.442	157.797	223.891	95.3479
A6NHR9	SMCHD1	310.782	259.889	188.181	428.591	319.641	252.269	268.004	271.121	351.79	288.258
A6NI28	ARHGAP42	11.4331	33.8153	37.124	NaN	36.7095	81.3614	113.58	67.9103	48.4954	77.8734
A6NI72;P14598	NCF1B;NCF1	101.544	112.765	80.8964	306.002	485.798	258.438	173.491	262.016	390.091	320.679
A6NIH7	UNC119B	178.459	137.602	209.57	180.722	170.769	200.689	191.426	185.423	168.399	168.4
A6NJ78	METTL15	73.0034	38.4279	34.4916	52.9748	74.1804	40.3109	49.1283	51.9216	38.5962	35.8676
A6NKD9	CCDC85C	105.409	118.997	101.618	48.6692	88.5501	78.3438	34.4946	51.8867	74.2373	68.3434
A6NKF1	SAC3D1	94.841	60.485	85.1409	88.437	68.5754	24.1109	87.7519	209.514	NaN	299.28
A6NKT7	RGPD3	304.076	372.728	383.921	500.934	333.659	296.127	294.048	292.334	315.873	291.701
A6NMZ7	COL6A6	NaN	76.5704	1389.41	133.04	70.7576	108.173	223.212	135.013	127.933	178.151
A6NNS2	DHRS7C	NaN	NaN	NaN	NaN	30.9455	NaN	60.8022	54.3236	64.734	62.0879
A6QL63	BTBD11	107.475	129.516	141.128	51.868	87.7348	53.0828	64.5507	61.1851	47.2921	55.4282
A6ZKI3	RTL8C	176.846	117.429	58.7545	75.3107	143.377	138.624	156.889	77.4219	78.9602	84.577
A7E2V4	ZSWIM8	250.456	211.553	212.379	261.69	254.103	217.741	178.695	177.842	171.328	178.166
A7KAX9	ARHGAP32	164.902	122.092	112.654	95.1832	116.073	73.5599	85.1766	89.847	62.4301	52.9504
A8CG34	POM121C	125.099	108.47	108.946	111.292	103.605	89.7788	108.076	94.8684	93.8626	91.587
A8K2U0	A2ML1	5653.55	1530.82	5392.92	4360.38	1599.3	364.724	254.757	1106.38	178.281	100.084
A8MPP1	DDX11L8	295.892	415.556	39.1041	105.882	82.5518	NaN	81.8211	23.5523	112.138	31.26
A8MQ03	CYSRT1	249.384	275.646	492.543	193.431	260.507	NaN	NaN	318.306	295.212	209.836
A8MU46	SMTNL1	NaN	NaN	NaN	NaN	46.0049	NaN	131.034	147.413	103.744	146.559
A8MWD9;P62308	SNRPGP15;SNRPG	1021.13	1210.57	1091.53	1273.25	998.153	1211.27	1275.24	1294.63	1425.67	1226.73
A8MXV4	NUDT19	103.919	66.382	117.595	92.3888	82.9885	76.92	65.9088	83.4709	43.2666	61.0773
A8MYP8	ODF3B	192.33	151.133	182.611	165.165	186.825	89.0318	84.7734	116.463	77.5592	116.063
A9UHW6	MIF4GD	68.2084	47.6707	59.5263	54.5432	81.7823	67.5682	71.0293	113.546	74.7308	91.4384
B0FP48;E5RIL1	UPK3BL1;UPK3BL2	88.473	94.4043	148.127	132.665	122.759	NaN	NaN	62.4124	39.165	NaN
B0I1T2	MYO1G	85.666	156.675	110.312	251.7	537.452	298.544	288.585	515.153	698.641	501.37
B1AK53	ESPN	325.379	104.713	334.714	103.856	58.7452	14.5758	NaN	33.5344	237.863	45.9771
B2RTY4	MYO9A	55.9705	43.8901	47.7781	43.714	25.4483	46.3921	58.4031	47.6687	32.5625	46.4577
B3EWG3;B3EWG5;B3EWG6	FAM25A;FAM25C;FAM25G	125.071	133.479	138.012	562.366	403.878	74.8256	30.9464	21.8247	14.0399	30.1213
B7ZAP0	RABGAP1L	52.2385	26.3571	42.5857	36.6939	33.8579	57.3652	41.7011	50.7984	51.8765	32.8695
B7ZAQ6;P0CG08	GPR89A;GPR89B	179.284	110.341	155.445	116.557	84.6591	164.347	151.758	131.208	113.613	121.317
C0HLS1	SCRIB	212.823	252.912	411.388	204.162	169.678	490.218	319.76	260.338	NaN	153.313
C4AMC7;Q6VEQ5	WASH3P;WASH2P	554.004	493.356	330.077	453.694	414.358	446.532	436.351	377.346	389.772	420.172
C9J798;O43374	RASA4B;RASA4	255.557	144.642	58.3482	186.29	106.625	76.4254	97.1897	80.5303	75.1301	55.0476
C9JI98	TMEM238	159.777	159.422	183.612	103.723	136.442	NaN	87.4038	47.7077	NaN	NaN
C9JLW8	MCRIP1	237.609	182.816	50.0362	75.8306	92.8654	204.119	199.967	162.918	157.167	178.683
C9JRZ8	AKR1B15	18510.1	4649.77	13591.3	2049.16	10242.6	1055.35	609.452	2018.08	398.544	794.508
E7ERA6	RNF223	97.5273	72.8357	138.656	74.8621	102.755	NaN	NaN	127.644	NaN	157.789
E7EW31	PROB1	348.205	284.334	219.234	736.349	325.011	426.921	542.404	787.103	661.572	1144.52
E9PAV3	NACA	1212.57	1215.1	1206.84	954.831	715.061	799.926	1089.5	1649.03	1495.54	2257.82
E9PRG8	C11orf98	235.646	231.824	290.534	301.954	224.098	225.321	253.855	310.164	249.495	295.554
L0R6Q1	SLC35A4	424.742	284.94	427.235	277.274	309.68	349.676	337.905	321.22	273.127	290.073
L0R8F8	MIEF1	197.459	115.777	141.008	127.692	120.983	109.402	115.779	133.058	87.5748	115.527
M0QZC1	RNF225	130.044	98.8017	155.806	75.3358	95.4137	47.5161	25.6033	88.4451	33.3353	43.0731
O00115	DNASE2	560.831	651.694	460.272	391.959	930.864	801.591	765.309	1223.25	700.38	1304.96
O00116	AGPS	260.881	362.136	335.468	343.76	361.209	207.275	198.591	199.364	210.316	221.381
O00139	KIF2A	285.662	237.869	202.548	286.021	389.026	381.965	403.94	329.13	417.823	319.907
O00142	TK2	498.108	460.687	357.694	306.784	437.49	989.578	862.901	767.545	594.085	632.175
O00148	DDX39A	132.869	162.61	205.563	133.765	134.019	97.6408	115.577	100.315	118.43	117.058
O00151	PDLIM1	5590.39	7425.95	3130.07	5092.96	6897.02	4044.19	4445.01	4629.88	4751.24	4445.06
O00154	ACOT7	1978.89	866.484	1394.69	1433.72	1105.19	563.413	405.938	838.969	576.682	646.331
O00159	MYO1C	1579.22	1376.68	1553.48	1531.91	1287.11	2854.06	2812.67	3567.34	2268.45	2692.17
O00160	MYO1F	156.329	207.895	114.519	388.388	697.013	472.929	327.956	478.525	819.424	600.151
O00161	SNAP23	628.229	676.876	488.922	623.357	881.507	842.45	800.9	738.205	870.031	710.095
O00165	HAX1	200.532	118.788	259.479	175.675	148.167	128.175	129.653	167.537	145.896	193.309
O00170	AIP	799.062	863.501	670.149	514.061	801.559	729.299	771.029	1083.95	1023.29	1180.93
O00178	GTPBP1	179.094	228.297	333.678	344.748	276.016	270.008	309.497	327.784	327.273	311.415
O00182	LGALS9	210.425	382.016	224.399	638.549	1227.66	645.385	481.609	606.166	913.251	622.144
O00186	STXBP3	160.196	133.666	118.534	133.605	137.985	130.457	133.44	146.913	155.062	154.673
O00189	AP4M1	88.2861	73.1545	57.5443	74.1199	72.3796	77.6089	76.8162	74.3632	63.9528	67.4219
O00192	ARVCF	151.492	161.432	182.197	68.6086	69.4703	68.9941	91.2918	139.469	82.3342	92.911
O00193	SMAP	342.592	406.111	280.522	444.166	454.997	316.512	408.801	387.167	356.705	325.58
O00194	RAB27B	618.773	303.424	572.859	657.461	792.193	525.286	378.238	493.957	486.858	506.478
O00203	AP3B1	866.743	725.556	697.539	849.413	822.636	1148.09	1097.63	930.349	932.685	919.445
O00204	SULT2B1	1194.94	481.86	2338.48	1158	1306.48	313.923	107.848	460.097	245.452	NaN
O00212	RHOD	514.369	415.124	262.998	352.29	213.177	41.4831	36.2514	43.5581	NaN	90.5952
O00214	LGALS8	121.618	82.8078	111.859	132.469	84.7554	82.1378	80.1941	81.7962	73.7526	83.1379
O00217	NDUFS8	400.275	375.879	459.498	480.821	448.825	444.724	457.141	532.913	531.569	556.534
O00231	PSMD11	2557.28	2475.8	2396.22	3200.54	2341.91	1951.42	1858.87	1940.43	1945.94	2078.44
O00232	PSMD12	1582.9	1588.95	1492.74	1683.38	1505.53	1357.16	1379.37	1265.89	1339.22	1336.98
O00233	PSMD9	800.419	885.758	579.363	988.18	757.9	758.138	773.568	830.513	779.753	961.156
O00241	SIRPB1	55.6603	104.459	88.1575	46.8368	76.9623	80.5814	59.1947	90.3988	48.2921	82.2819
O00244	ATOX1	371.827	394.422	194.316	480.424	416.471	455.45	498.217	193.543	217.83	199.004
O00255	MEN1	90.5774	90.9893	121.418	74.2333	84.9551	78.742	91.0122	107.255	95.8065	90.4147
O00258	GET1	158.122	134.225	138.861	136.388	118.628	151.748	146.652	146.318	97.0981	143.557
O00264	PGRMC1	2182.33	2863.94	1953.44	2543.2	1912.27	2822.93	3250.32	3216.14	2454.84	2925.77
O00267	SUPT5H	377.671	384.038	402.987	399.209	365.083	326.921	335.23	364.698	349.407	317.773
O00268	TAF4	68.4637	69.2109	81.9549	64.0379	88.4595	54.8509	66.9225	64.6144	70.4569	65.737
O00273	DFFA	224.35	193.654	178.625	181.391	147.445	149.284	160.649	169.43	185.864	179.333
O00291	HIP1	303.116	177.95	274.359	221.67	187.918	451.451	384.589	539.589	313.715	321.237
O00299	CLIC1	15340.7	11080.6	10625.6	13275.3	13048.8	14881.2	12739.2	11116.5	13731.8	11697.6
O00303	EIF3F	1591.69	1761.17	1475.38	1960.17	1778	1328.12	1316.5	1432.21	1423.5	1467.46
O00329	PIK3CD	121.844	159.918	93.8834	187.092	202.509	177.374	166.762	158.552	230.255	170.7
O00330	PDHX	295.219	256.284	347.148	322.973	317.794	314.381	356.251	480.058	546.043	627.327
O00339	MATN2	77.3376	196.431	402.708	112.737	65.6534	215.432	168.515	657.727	142.876	165.156
O00358	FOXE1	108.761	103.493	380.522	87.2501	108.485	45.5071	39.983	91.0246	NaN	30.0249
O00391	QSOX1	293.822	235.415	1488.5	300.861	383.275	528.556	789.512	2287.38	280.628	450.637
O00399	DCTN6	NaN	76.1521	668.404	447.518	209.774	492.591	548.222	488.959	313.15	362.855
O00400	SLC33A1	197.197	149.091	185.7	184.159	138.288	175.336	186.974	80.8716	92.1533	60.0914
O00401	WASL	714.36	452.354	546.982	479.168	484.968	869.987	1002.18	811.601	518.503	686.301
O00410	IPO5	441.553	430.385	542.256	514.438	456.282	659.009	632.867	558.751	545.918	655.054
O00411	POLRMT	112.546	110.002	121.354	88.8654	67.7643	65.0074	45.0065	62.2449	47.4363	37.8087
O00418	EEF2K	310.264	151.488	135.568	153.465	216.157	141.521	127.977	129.402	137.06	157.007
O00422	SAP18	488.683	672.473	687.484	627.936	512.104	474.346	464.927	409.811	456.474	411.834
O00423	EML1	245.412	180.48	201.727	268.562	147.305	458.727	528.872	466.275	351.332	379.895
O00425	IGF2BP3	258.513	316.638	1143.9	495.648	363.026	172.255	123.199	249.283	116.069	166.844
O00429	DNM1L	1612.62	1911.3	1790.63	3447.73	1743.22	1463.52	1485.54	1538.36	1794.98	1770.57
O00442	RTCA	760.37	439.622	272.206	556.064	403.239	542.301	484.991	420.738	436.397	421.283
O00443	PIK3C2A	150.609	155.454	152.6	150.795	153.183	163.626	145.391	145.732	132.322	133.407
O00459	PIK3R2	126.28	165.737	155.206	137.307	72.9534	84.3605	98.344	87.0986	84.7568	82.1958
O00461	GOLIM4	178.016	140.039	167.794	152.118	151.926	321.737	306.093	269.668	229.033	271.109
O00462	MANBA	195.166	165.021	93.3645	94.6836	86.7866	124.662	95.5134	112.03	80.378	137.721
O00468	AGRN	935.193	851.746	1700.76	785.307	340.114	2641.88	1410.23	2699.04	862.156	1494.95
O00469	PLOD2	777.759	625.586	659.77	513.324	357.779	2214.89	1873.92	1079.61	777.5	1004.03
O00471	EXOC5	273.874	241.431	218.301	297.582	194.051	178.77	179.426	182.224	199.871	182.452
O00478	BTN3A3	96.208	178.053	60.3871	144.681	153.601	135.315	197.136	230.805	169.732	140.712
O00479	HMGN4	203.563	466.171	336.644	413.402	405.089	340.219	459.996	607.988	823.421	622.856
O00481	BTN3A1	95.7032	211.77	74.3493	194.828	225.298	205.827	289.337	222.561	197.564	174.311
O00483	NDUFA4	352.109	418.567	506.371	681.84	616.432	694.726	712.453	620.552	811.726	737.03
O00487	PSMD14	1904	1769.84	1651.72	1821.82	1574.31	1453.1	1515.22	1943.03	1885.97	2027.35
O00488	ZNF593	119.116	117.712	245.842	133.957	95.6104	74.892	85.5127	87.8522	129.074	100.081
O00499	BIN1	214.359	344.472	236.796	829.892	628.827	1463.37	2174.46	2485.65	4253.43	4791.73
O00505	KPNA3	1672.14	973.705	1278.11	908.159	1043.7	1191.04	1064.32	1033.38	994.286	1273.9
O00506	STK25	144.184	135.997	116.472	134.399	151.548	136.817	141.048	116.126	140.255	133.431
O00515	LAD1	5335.99	2847.09	3418.23	2677.04	2953.08	598.536	376.491	688.602	414.598	495.955
O00519	FAAH	117.39	89.8471	108.587	115.764	89.3938	74.3143	54.9918	39.7285	173.447	85.5626
O00522	KRIT1	43.0195	37.3619	23.7363	36.66	34.1775	27.9462	45.7552	49.1027	56.3763	44.3839
O00533	CHL1	NaN	103.78	339.023	90.2311	64.5546	79.2049	42.1399	268.849	77.7255	71.3352
O00534	VWA5A	200.624	437.087	828.566	388.586	334.193	517.532	569.101	716.292	704.434	755.192
O00541	PES1	486.683	633.969	754.474	658.912	538.01	382.427	311.471	314.629	348.264	362.995
O00560	SDCBP	97.6307	58.2087	136.039	124.658	74.845	84.9145	73.7619	229.512	117.477	100.68
O00562	PITPNM1	163.872	129.449	146.509	90.2216	153.855	123.094	134.814	149.471	162.735	165.292
O00566	MPHOSPH10	106.558	93.8275	113.043	124.623	88.3402	67.276	72.7101	69.861	64.1498	88.7177
O00567	NOP56	1885.94	1986.73	2215.57	2004.58	1673.28	1762.96	1655.7	1786.65	2166.7	2004.66
O00571	DDX3X	2291.5	2230.16	1796.69	1672.48	2035.44	1631.73	1551.99	1597.47	1387.35	1878.95
O00584	RNASET2	260.203	254.359	185.577	270.873	235.93	109.633	117.733	171.259	225.122	269.831
O00592	PODXL	63.6287	75.2409	92.5076	114.348	91.3462	215.398	128.63	189.106	117.574	134.814
O00602	FCN1	NaN	74.8324	75.2765	104.032	107.501	84.0491	77.1446	221.425	178.233	121.468
O00622	CCN1	158.845	2669.55	466.223	2100.89	204.32	199.533	229.587	214.13	99.5498	176.038
O00625	PIR	532.896	347.344	599.245	184.676	377.482	130.422	98.9792	226.278	57.5799	122.2
O00629	KPNA4	958.569	598.986	659.568	688.762	493.494	602.528	534.703	551.277	360.733	380.001
O00635	TRIM38	53.3349	114.223	92.4517	111.436	119.602	98.7769	128.508	86.9384	97.4641	65.2931
O00712	NFIB	194.921	205.324	313.622	166.087	181.293	291.968	330.342	389.66	286.774	356.593
O00743	PPP6C	247.572	190.552	219.67	263.368	222.538	264.504	228.821	225.795	279.739	260.37
O00746	NME4	93.2446	76.8487	63.0092	68.6013	37.0217	193.754	147.139	154.271	92.1895	138.853
O00748	CES2	125.817	184.682	657.653	93.5012	735.35	81.5074	113.796	169.937	155.878	144.142
O00750	PIK3C2B	52.2137	6.71595	49.9073	33.2612	32.0005	23.4387	31.1253	25.082	38.8848	25.4861
O00754	MAN2B1	212.575	249.249	248.593	348.562	331.274	364.408	346.656	465.728	395.753	475.644
O00757	FBP2	147.698	NaN	46.8859	105.804	528.633	85.1998	128.918	78.4735	95.9678	72.7407
O00762	UBE2C	175.785	147.438	177.73	151.336	185.909	154.47	85.0446	70.114	64.1227	88.466
O00764	PDXK	398.589	367.893	271.273	426.495	392.384	363.549	416.744	471.669	515.973	409.971
O00767	SCD	565.525	106.043	225.212	101.489	284.193	99.4192	71.5078	54.3704	61.1728	55.5458
O14495	PLPP3	48.3919	106.692	103.214	96.5693	71.4627	100.394	165.114	104.494	125.87	117.15
O14497	ARID1A	154.108	162.631	197.563	175.931	168.498	151.253	142.691	153.344	154.84	143.249
O14498	ISLR	208.926	663.39	664.498	222.34	148.371	1378.39	3447.93	4665.72	768.561	1654.58
O14503	BHLHE40	79.5103	96.4248	106.713	64.3495	82.5693	65.1824	63.3857	87.4519	64.4464	65.719
O14521	SDHD	83.3529	72.6486	279.753	82.8785	125.369	81.0737	104.357	101.151	97.5582	86.3908
O14523	C2CD2L	98.4745	67.9046	67.3593	65.8696	99.8182	83.2119	71.9163	76.6356	57.4011	74.9595
O14524	NEMP1	250.541	218.623	219.191	166.097	128.044	158.705	128.734	151.972	137.457	180.975
O14530	TXNDC9	123.311	119.892	81.2341	144.517	122.012	84.9862	69.0806	52.0128	61.8928	76.7356
O14531	DPYSL4	83.6163	80.9342	94.1343	138.836	73.1433	145.18	205.607	207.692	188.65	162.78
O14545	TRAFD1	246.751	215.945	193.263	243.591	474.606	199.951	187.409	191.899	247.461	190.441
O14548	COX7A2L	183.585	141.248	171.355	144.384	192.347	112.017	124.401	124.841	122.31	115.146
O14558	HSPB6	671.776	138.779	427.844	521.241	282.597	651.713	1169.75	4376.72	5373.94	6021.32
O14562	UBFD1	99.0641	121.457	67.5377	89.7428	71.3768	111.795	110.285	91.2708	86.7203	118.023
O14578	CIT	235.351	257.059	131.66	345.109	247.981	235.263	229.217	190.91	180.299	226.351
O14579	COPE	522.409	545.068	506.088	595.35	571.118	991.534	868.287	813.823	727.487	783.161
O14602;P47813	EIF1AY;EIF1AX	724.608	742.092	612.048	680.367	571.495	380.569	394.749	387.953	498.296	448.077
O14613	CDC42EP2	87.1331	59.6455	65.0165	175.699	59.4861	158.788	182.758	156.219	169.121	168.629
O14617	AP3D1	326.885	282.842	282.923	304.25	285.589	394.272	378.697	312.125	323.023	334.694
O14618	CCS	1172.13	1020.34	646.643	1312.02	713.796	774.613	756.007	835.148	794.672	851.653
O14639	ABLIM1	664.72	311.321	383.727	230.739	332.681	159.764	227.099	304.151	198.955	239.299
O14641	DVL2	249.85	224.92	213.688	161.694	187.485	210.361	196.199	164.13	123.968	165.858
O14646	CHD1	104.085	101.469	96.6863	98.9659	90.148	99.9517	93.551	118.492	103.259	108.732
O14647	CHD2	102.073	110.264	115.535	88.0985	89.8539	80.6948	87.2514	80.8687	82.857	77.2538
O14653	GOSR2	80.939	95.7264	43.7523	120.778	100.191	104.971	114.436	109.334	135.91	129.824
O14656	TOR1A	181.624	151.882	194.406	205.669	176.182	243.415	273.395	219.378	208.139	225.801
O14657	TOR1B	233.808	165.989	183.25	273.414	185.676	270.883	157.774	279.638	209.19	231.68
O14662	STX16	156.829	159.496	121.419	196.883	117.901	191.739	173.051	203.776	133.735	167.687
O14672	ADAM10	689.586	954.662	653.621	545.182	776.722	698.882	624.502	636.651	558.691	593.531
O14678	ABCD4	NaN	105.753	105.277	NaN	90.4518	101.736	116.834	124.387	96.3418	113.396
O14681	EI24	344.104	485.365	335.052	274.825	273.229	336.867	367.885	164.436	160.086	227.809
O14683	TP53I11	93.6102	99.6805	63.2947	116.107	80.8874	146.541	151.746	128.868	106.285	104.598
O14686	KMT2D	145.483	136.156	149.812	131.865	123.404	128.073	143.63	116.092	99.123	123.823
O14727	APAF1	135.327	118.219	115.7	133.096	151.382	180.078	149.212	116.399	149.676	89.2018
O14730	RIOK3	104.15	128.224	131.081	116.805	117.419	97.5614	104.255	71.5404	55.9669	76.4878
O14732	IMPA2	1223.08	692.491	459.137	480.01	538.072	265.727	211.323	288.684	255.479	387.396
O14733	MAP2K7	57.5291	62.0442	33.7005	58.9532	34.7949	36.0825	35.3922	69.5359	37.5469	50.2927
O14734	ACOT8	265.404	267.853	227.095	223.509	221.48	101.022	100.422	137.49	100.665	107.235
O14735	CDIPT	217.607	201.805	172.112	212.993	285.324	276.087	245.389	264.352	201.132	228.272
O14737	PDCD5	545.433	433.79	572.428	461.623	497.251	728.482	616.418	620.649	733.603	737.179
O14744	PRMT5	1404.37	1609.81	1714.78	1591.4	1237.24	896.11	928.924	847.353	970.695	973.489
O14745	SLC9A3R1	7401.87	2608.73	6896.52	3005.41	5366.42	1449.01	940.523	1748.32	1654.74	1347.17
O14756	HSD17B6	NaN	NaN	NaN	NaN	NaN	111.132	52.4227	25.5334	NaN	NaN
O14772	FPGT	66.2669	51.7928	43.1744	36.8054	41.0658	33.2974	52.7362	68.6653	43.1061	NaN
O14773	TPP1	430.545	842.631	296.554	619.766	1196.31	919.999	927.789	1236.23	1122.22	1904.96
O14776	TCERG1	918.183	1117.99	983.653	804.554	932.643	988.82	1023.33	952.81	956.517	914.689
O14777	NDC80	68.3553	61.3456	66.3475	102.108	50.1474	62.5048	89.4998	53.8488	60.9625	48.4077
O14782	KIF3C	745.8	968.112	767.503	481.883	327.278	180.374	215.534	162.811	133.5	182.567
O14786	NRP1	288.59	242.815	162.964	241.191	241.666	504.239	414.388	595.675	370.285	457.271
O14787	TNPO2	393.591	429.758	406.396	486.678	341.43	399.612	447.478	426.358	403.406	451.79
O14791	APOL1	250.37	339.418	302.497	243.373	486.512	474.99	717.041	1056.65	395.734	426.618
O14795	UNC13B	68.3319	39.9608	84.3114	49.3721	47.0406	47.0979	48.8134	37.2426	43.3708	41.174
O14802	POLR3A	121.394	121.462	91.7333	101.667	112.842	89.3152	95.2184	81.1661	90.0594	83.8219
O14807	MRAS	NaN	41.934	36.3788	33.9056	66.3382	108.245	106.882	162.581	123.181	148.711
O14818	PSMA7	3560.61	2877.59	2738.35	3852.99	3772.91	3164.7	3016.33	2928.99	3269.27	3146.26
O14828	SCAMP3	418.45	308.478	317.191	285.75	365.114	355.344	357.007	387.692	370.804	397.046
O14841	OPLAH	308.218	128.277	830.042	208.695	259.14	154.978	160.327	314.977	172.836	216.456
O14867	BACH1	94.7523	84.3296	42.9498	107.497	90.4131	142.002	138	98.1384	79.5855	89.9549
O14874	BCKDK	173.206	121.17	93.1054	119.9	139.155	117.776	144.618	160.113	137.052	212.328
O14879	IFIT3	712.055	1469.72	104.039	900.208	1278.27	668.769	652.664	367.241	636.908	729.69
O14880	MGST3	323.409	87.0764	246.192	357.778	71.9373	436.513	332.475	273.702	188.692	189.756
O14893	GEMIN2	376.587	539.68	410.506	295.472	211.088	142.284	175.447	170.87	144.939	178.431
O14896	IRF6	1324.27	532.018	792.125	816.145	538.582	228.843	98.972	234.418	124.965	169.913
O14907	TAX1BP3	4168.78	3718.98	2606.73	2818.74	2184.09	3016.46	3168.41	2327.95	1743	2460.8
O14908	GIPC1	1023.38	637.379	785.356	450.123	539.244	333.164	261.019	278.844	200.312	218.786
O14910	LIN7A	258.553	235.282	333.814	133.973	239.9	212.32	207.374	291.108	148.463	208.865
O14920	IKBKB	230.097	188.356	244.22	219.355	354.479	237.795	240.236	317.145	332.639	317.169
O14924	RGS12	314.387	153.018	241.5	206.329	133.167	106.895	101.218	115.071	93.1566	68.849
O14925	TIMM23	185.699	163.011	201.363	111.73	133.462	142.337	116.898	130.23	134.487	140.92
O14929	HAT1	188.164	175.159	272.8	157.091	230.454	129.09	103.123	109.728	126.197	147.943
O14933	UBE2L6	1748.77	2400.2	640.39	1107.28	2674.97	1444.37	1532.48	1158.62	1089.17	1617.98
O14936	CASK	740.28	731.193	563.735	357.712	515.81	622.558	662.465	664.786	457.449	597.46
O14939	PLD2	321.015	228.544	158.661	224.123	224.739	82.1854	90.8389	98.496	77.2416	89.8591
O14949	UQCRQ	409.771	262.696	372.445	295.601	365.61	288.479	300.436	363.081	393.059	350.221
O14950;P19105	MYL12B;MYL12A	13189.4	18964.1	12970.4	13426.5	15490.9	28350.4	28777.6	20092.5	18441.4	15720.6
O14958	CASQ2	152.416	290.08	291.992	524.635	310.014	1661.96	2767.95	3443.77	4278	6399.22
O14964	HGS	553.339	609.366	468.627	468.385	450.677	556.632	567.211	529.812	466.969	544.47
O14966	RAB29	96.9771	61.0881	93.3493	105.758	103.833	96.4952	81.1331	73.4041	143.487	99.1301
O14972	VPS26C	213.986	214.411	144.293	193.264	211.555	242.251	269.641	296.746	240.433	273.243
O14974	PPP1R12A	1174.18	1113.45	752.068	1279.64	1357.97	1818.19	1929.26	1503.39	1369.17	1414.47
O14975	SLC27A2	85.2141	73.0604	118.815	56.101	107.784	126.171	168.655	68.3546	41.1063	56.2062
O14976	GAK	524.853	352.575	305.369	494.703	370.63	331.431	300.07	284.2	356.094	272.788
O14979	HNRNPDL	1533.18	1625.52	1803.15	1780.95	1089.39	1716.51	1665.79	1465.55	1644.77	1647.59
O14980	XPO1	691.916	709.294	1314.75	873.272	803.608	817.164	868.827	933.061	837.123	825.728
O14981	BTAF1	181.51	256.191	149.589	221.16	211.454	170.573	140.132	146.545	132.785	130.025
O14983	ATP2A1	2838.57	2131.35	2751.11	2613.21	2674.29	2235.42	3354.94	5714.37	6338.66	6712.78
O15013	ARHGEF10	758.843	338.072	113.563	165.652	82.1028	111.725	96.8359	85.2136	56.1461	64.7257
O15014	ZNF609	49.0257	66.121	73.2837	NaN	49.9011	61.4238	NaN	62.3328	49.7163	54.5206
O15020	SPTBN2	2081.87	1292.22	1547.73	668.429	953.147	362.977	389.493	516.659	624.29	482.676
O15021	MAST4	97.9686	81.0183	105.977	75.7628	75.9533	59.5463	72.4913	60.7841	60.3588	68.2901
O15027	SEC16A	493.885	358.181	391.262	574.457	362.774	563.035	566.128	485.645	498.357	490.321
O15031	PLXNB2	701.319	525.868	789.32	704.836	591.406	541.878	563.317	630.231	439.634	446.647
O15037	KHNYN	167.828	166.335	169.964	142.573	119.292	84.4926	93.2274	104.83	96.1247	91.4869
O15040	TECPR2	82.1774	117.656	45.2292	80.4405	59.7362	66.2373	70.1208	71.6531	62.2667	69.902
O15042	U2SURP	553.575	622.217	639.607	551.029	553.75	484.201	453.516	503.016	493.383	523.467
O15047	SETD1A	106.468	103.377	91.6002	103.029	93.9275	84.6348	86.4649	96.7547	95.5257	71.9031
O15050	TRANK1	70.8045	59.4736	NaN	65.5596	92.2936	87.4119	58.9084	64.3929	71.9142	83.1234
O15056	SYNJ2	74.9851	50.1264	56.7166	82.8906	66.5272	86.6693	98.2781	70.0253	71.6482	66.7434
O15061	SYNM	119.504	146.83	160.331	245.738	171.241	546.441	1085.07	1398	2781.39	2919.69
O15066	KIF3B	114.343	102.832	66.5869	75.0483	71.1474	92.6177	86.6971	89.833	69.2821	73.9009
O15067	PFAS	274.429	561.634	408.891	418.371	549.05	529.698	576.675	571.649	528.259	584.878
O15075	DCLK1	88.8036	128.157	104.645	200.97	154.636	568.698	1054.48	612.88	820.259	609.677
O15084	ANKRD28	59.1589	64.743	129.547	83.4818	70.8899	79.1654	104.888	78.8648	85.2976	76.9404
O15085	ARHGEF11	59.7909	48.8348	56.7487	53.9452	41.7013	76.1196	78.9861	64.0497	59.0191	80.935
O15091	PRORP	40.2038	37.1536	59.9436	44.9417	36.1174	35.1144	40.4446	38.9368	30.6242	21.2419
O15111	CHUK	101.964	81.3124	32.8025	83.7147	66.5992	57.8663	63.0968	45.729	55.438	59.0267
O15116	LSM1	308.881	356.778	319.457	219.455	257.224	282.74	366.815	267.133	182.867	225.93
O15117	FYB1	429.779	282.219	71.8527	308.96	522.352	281.362	250.587	312.081	526.275	378.056
O15118	NPC1	212.321	207.799	214.923	171.967	244.544	204.198	177.213	173.288	121.342	145.685
O15121	DEGS1	85.0958	97.2826	54.9328	NaN	55.0502	105.241	74.7198	125.075	144.392	154.989
O15126	SCAMP1	393.951	192.273	184.101	188.034	209.896	231.309	255.75	227.583	187.698	200.437
O15127	SCAMP2	390.179	457.806	387.133	362.816	447.35	424.228	426.039	412.123	435.886	355.945
O15143	ARPC1B	1664.9	1750.39	1487.41	3227.59	3154.9	3230.78	2743.29	3010.3	3807.36	2701.7
O15144	ARPC2	2656.8	2689.5	2438.48	3883.46	3835.81	3416.7	3342.92	3332.39	3988.05	3061.23
O15145	ARPC3	3639.16	3836.72	3395.05	5512.52	6134.48	6293.53	5432.98	5819.18	6348.55	5366.14
O15160	POLR1C	483.753	659.467	633.4	509.45	425.355	344.27	322.534	334.989	378.373	363.722
O15162	PLSCR1	408.295	317.101	242.721	560.496	447.736	218.328	199.031	142.983	204.222	149.333
O15173	PGRMC2	1619.78	1515.27	963.753	1045.12	937.561	1445.57	1628.85	1276.84	1035.2	1249.6
O15211	RGL2	131.839	162.554	128.347	133.968	122.398	130.18	153.771	166.761	148.664	163.132
O15212	PFDN6	604.448	569.972	503.963	768.852	631.609	588.267	589.59	404.919	474.271	409.479
O15213	WDR46	148.698	192.33	187.222	173.727	139.786	117.158	104.009	136.598	121.67	115.409
O15217	GSTA4	1517.84	662.364	719.007	117.458	644.647	128.005	110.833	213.742	68.7502	92.2335
O15226	NKRF	316.321	471.586	402.502	442.081	322.945	228.026	186.446	186.42	211.377	180.113
O15228	GNPAT	175.182	138.887	198.918	152.321	97.3558	133.325	113.335	95.2885	81.8381	122.811
O15230	LAMA5	182.592	439.322	715.032	411.898	311.546	443.788	608.81	1645.07	824.865	1005.56
O15231	ZNF185	4185.77	2118.25	3854.36	1633.31	4745.98	361.248	245.171	395.904	248.222	268.359
O15232	MATN3	NaN	NaN	53.4347	NaN	NaN	69.7883	94.4784	204.76	43.4596	NaN
O15234	CASC3	64.7088	47.5074	52.4371	47.0101	49.0651	53.1289	54.8913	67.4048	62.0628	41.8978
O15239	NDUFA1	79.8096	63.3661	275.208	120.572	76.9876	159.992	139.995	531.323	91.4459	154.507
O15247	CLIC2	474.757	69.569	42.7538	155.006	215.788	129.669	133.729	171.945	250.573	180.635
O15254	ACOX3	675.76	335.448	320.574	350.58	276.461	149.349	111.694	129.037	136.98	104.856
O15258	RER1	338.368	290.98	318.169	396.765	216.122	318.464	256.46	137.499	166.324	124.626
O15260	SURF4	268.51	314.292	250.101	471.253	343.735	689.61	646.823	491.172	427.065	476.249
O15264	MAPK13	470.588	448.281	569.702	325.166	532.007	161.021	126.857	142.847	121.994	107.513
O15269	SPTLC1	917.761	777.87	999.853	768.052	714.972	738.197	606.611	642.134	505.392	596.671
O15270	SPTLC2	144.172	220.338	243.128	159.878	162.223	110.763	121.436	112.794	107.486	84.2122
O15273	TCAP	91.2336	NaN	283.403	729.092	68.1539	151.155	222.026	854.879	838.302	1359.61
O15294	OGT	224.119	249.123	244.145	310.658	254.747	197.796	218.121	203.862	249.016	225.233
O15296	ALOX15B	90.1308	162.168	79.8731	117.606	561.442	48.2597	60.7169	80.7458	53.5024	52.2985
O15305	PMM2	568.5	462.115	278.285	530.691	492.015	606.175	587.687	391.469	475.241	368.112
O15321	TM9SF1	233.121	294.16	285.744	202.782	168.56	236.646	240.237	186.369	148.974	191.774
O15327	INPP4B	135.304	85.4825	36.7494	150.918	51.7101	50.8975	46.1313	38.8389	61.6953	47.2883
O15344	MID1	73.5831	98.0009	57.0249	50.1176	68.4126	128.377	179.522	134.181	97.9715	138.536
O15347	HMGB3	354.709	600.467	507.649	586.532	352.597	262.572	238.436	138.719	264.342	189.083
O15350	TP73	44.4034	43.3585	75.4177	38.9756	27.7797	NaN	24.6397	44.7961	NaN	NaN
O15355	PPM1G	447.656	419.832	877.936	566.393	493.496	462.233	430.304	386.798	464.594	446.483
O15357	INPPL1	61.3324	145.282	64.9596	96.2186	87.803	174.246	184.952	164.762	151.406	161.027
O15371	EIF3D	1130.43	1156.08	1035.77	1565.62	1213.82	968.98	939.815	920.047	1046.48	837.952
O15372	EIF3H	947.683	907.632	822.065	1255.74	941.718	746.669	739.639	644.444	759.201	700.055
O15379	HDAC3	134.242	145.988	127.729	140.254	122.812	137.023	134.79	127.713	157.08	139.1
O15381	NVL	48.0688	63.9078	68.66	56.0308	56.0416	58.6357	93.5577	79.8794	79.9256	68.8665
O15382	BCAT2	180.151	140.422	189.947	185.362	157.397	133.868	175.114	213.698	207.37	167.193
O15389	SIGLEC5	34.1489	NaN	77.5512	88.168	54.0574	66.1134	82.0401	NaN	44.1118	58.4141
O15397	IPO8	154.358	199.876	142.369	234.443	162.667	154.104	155.432	142.613	137.759	152.036
O15400	STX7	1102.73	682.438	582.706	1027.32	1079.74	1632.4	1474.88	1527.4	1641.56	1618.5
O15417	TNRC18	70.7287	66.6475	61.5492	75.6803	49.7731	60.8317	60.4016	57.415	45.0428	60.7546
O15427	SLC16A3	386.026	179.796	233.363	181.447	243.152	393.545	269.338	148.364	136.369	128.067
O15439	ABCC4	36.3136	47.5216	49.8502	48.9363	40.9639	94.6884	101.174	73.4811	63.9414	57.8366
O15440	ABCC5	221.742	179.789	416.594	82.9947	171.835	51.4322	45.735	111.781	72.8794	44.795
O15446	POLR1G	68.4068	56.4049	51.3886	85.0781	51.5478	53.037	45.9465	47.0264	52.0182	60.3854
O15455	TLR3	71.681	76.2352	68.1167	76.3309	56.2953	77.0264	123.797	99.0394	65.7857	92.6665
O15460	P4HA2	801.769	644.783	408.441	435.15	398.314	1756.42	1652.53	1301.65	770.046	961.695
O15498	YKT6	1004.78	823.473	926.37	804.523	667.227	956.124	873.631	848.023	676.45	835.29
O15511	ARPC5	3964.58	4301.13	3299.4	4112.01	6699.72	7348.97	7267.69	5677.48	5668.76	4001.33
O15514	POLR2D	354.978	356.812	428.2	341.419	348.373	350.859	400.007	445.622	364.49	305.201
O15523	DDX3Y	459.365	420.036	218.127	161.072	292.376	545.116	525.46	484.395	375.482	NaN
O15525	MAFG	39.567	22.1393	40.5315	41.2703	28.8686	29.6411	35.637	27.8748	30.2404	30.3928
O15530	PDPK1	103.175	87.3569	52.9869	76.9128	81.1463	75.3522	85.3141	92.5884	87.3813	84.5366
O15533	TAPBP	1568.74	3145.56	915.089	2267.85	5194.78	1810.2	2743.78	2305.94	2721.23	2890.1
O15541	RNF113A	190.488	292.871	201.539	233.113	223.513	135.853	157.446	143.078	143.56	141.81
O15551	CLDN3	79.4184	52.683	91.7705	105.914	37.5624	NaN	NaN	61.2939	NaN	NaN
O15553	MEFV	NaN	25.8892	37.9478	42.3644	76.6573	46.0412	39.4853	37.1202	38.4292	49.2585
O43143	DHX15	1667.81	1743.24	1981.95	1727.23	1445.95	1295.33	1174.33	1407.9	1558.45	1314.09
O43148	RNMT	299.653	310.302	192.443	242.206	164.509	199.362	188.648	159.055	183.727	165.701
O43149	ZZEF1	121.322	117.869	127.081	133.279	132.92	137.069	147.468	149.856	143.034	133.316
O43150	ASAP2	61.9449	59.3409	190.296	86.2526	68.5406	89.4084	104.239	182.501	89.3962	81.0474
O43155	FLRT2	61.2675	88.2995	56.5025	33.6588	33.2674	150.068	122.568	40.4315	37.7784	71.1115
O43156	TTI1	166.765	154.063	110.386	139.085	158.536	125.364	105.596	75.1003	100.021	80.5232
O43157	PLXNB1	1004.2	686.554	779.675	602.402	605.118	677.672	551.637	599.374	358.508	388.66
O43159	RRP8	132.192	122.171	162.509	158.482	132.921	111.813	140.303	129.599	134.245	148.219
O43164	PJA2	34.6606	15.349	12.6125	NaN	28.7174	26.2478	27.2981	34.0347	32.7924	35.2807
O43166	SIPA1L1	99.8415	142.243	99.0178	84.0293	78.8792	84.2692	80.0251	83.8424	76.2058	63.4585
O43169	CYB5B	608.733	522.733	463.294	673.826	706.7	605.095	438.371	582.448	660.794	546.492
O43172	PRPF4	264.573	259.796	331.6	403.477	260.846	243.085	214.252	231.572	266.918	237.965
O43175	PHGDH	2731.98	1153.85	5266.33	1476.09	1875.49	1250.58	1061.21	1799.75	854.882	1200.81
O43181	NDUFS4	131.235	176.476	225.414	356.5	298.2	238.882	247.192	334.925	395.445	301.825
O43184	ADAM12	NaN	160.628	286.966	227.895	NaN	224.493	221.953	241.517	221.662	192.718
O43189	PHF1	95.1975	119.033	113.884	129.149	105.193	95.65	94.1869	118.211	107.18	68.917
O43237	DYNC1LI2	930.692	967.684	683.319	975.18	705.908	1094.49	1136.11	888.611	783.461	838.803
O43240	KLK10	597.261	435.921	3016.61	591.642	483.867	233.152	211.753	4187.38	90.3365	59.5616
O43242	PSMD3	1152.62	1349.2	1249.26	1329.49	1198.63	1049.78	1101.11	1082.75	1174.57	1199.13
O43251	RBFOX2	112.55	156.129	151.811	138.98	76.9007	167.285	188.681	161.338	127.129	166.517
O43252	PAPSS1	389.909	333.533	338.24	360.281	386.184	397.933	410.358	378.3	293.774	334.349
O43264	ZW10	251.67	258.116	295.159	279.47	250.706	284.219	305.029	224.5	277.835	256.999
O43272	PRODH	31.2315	127.431	244.891	81.1131	43.5043	NaN	134.559	81.0562	144.146	NaN
O43278	SPINT1	503.692	361.815	541.622	249.893	454.831	510.131	239.023	167.586	45.1148	110.334
O43281	EFS	150.879	170.472	217.51	92.9416	95.8242	162.64	172.733	178.802	64.8379	116.352
O43290	SART1	348.532	401.059	446.547	550.471	334.916	350.418	343.131	370.401	445.2	421.939
O43291	SPINT2	80.4597	80.9435	45.4241	61.1232	46.2898	49.5011	38.4842	21.705	47.5531	53.2187
O43292	GPAA1	307.132	339.446	238.875	303.763	317.191	318.913	317.553	282.056	270.692	294.895
O43293	DAPK3	366.436	261.194	161.118	281.973	193.447	710.13	703.047	499.419	327.024	419.489
O43294	TGFB1I1	114.772	181.368	114.441	114.536	78.0723	902.444	950.779	629.806	362.333	444.345
O43299	AP5Z1	89.3293	87.8387	42.0985	66.2939	82.7816	67.2653	65.7128	54.7851	56.9976	66.2231
O43301	HSPA12A	103.525	157.547	50.3755	202.678	82.0668	251.372	275.435	219.988	180.81	187.779
O43310	CTIF	119.165	58.0419	67.7393	203.192	78.8585	226.209	260.172	176.104	110.929	146.14
O43312	MTSS1	334.061	165.824	199.216	172.904	152.966	132.505	112.724	123.733	86.779	98.3137
O43314	PPIP5K2	116.358	88.5254	65.85	103.624	114.302	142.388	141.611	106.244	119.258	127.084
O43318	MAP3K7	247.109	196.999	172.228	179.676	182.96	221.598	202.641	140.507	147.801	144.06
O43324	EEF1E1	247.274	543.102	258.692	392.453	285.5	307.984	308.184	237.158	284.526	232.455
O43353	RIPK2	135.033	123.47	77.021	188.913	152.591	162.823	160.785	178.449	165.735	160.771
O43379	WDR62	21.2152	12.1824	46.4634	16.0715	21.4515	44.6214	NaN	38.7835	30.5102	31.7292
O43390	HNRNPR	3495.4	3846.54	3819.63	3679.06	3423.23	4381.74	4534.96	4262.46	4234.39	3933.48
O43395	PRPF3	398.507	366.396	394.841	467.484	362.427	376.298	351.087	314.934	366.377	360.16
O43396	TXNL1	861.573	597.493	1918.11	866.646	1272.06	1081.69	1166.96	1323.96	960.837	1116.93
O43399	TPD52L2	2346.6	2624.21	1261.6	2260.08	2218.17	2167.58	2260.75	1480.7	1975.76	1917.01
O43402	EMC8	418.097	412.816	317.477	338.23	346.502	397.817	437.548	327.613	292.88	318.927
O43414	ERI3	208.406	158.184	95.1416	192.622	137.201	211.53	220.606	190.604	198.695	198.356
O43426	SYNJ1	110.206	102.776	80.6001	114.306	128.073	142.555	128.142	154.416	138.408	145.645
O43427	FIBP	49.3515	60.2216	54.3054	71.4783	58.0546	82.9318	81.4277	51.0648	48.9805	44.227
O43432	EIF4G3	525.136	427.032	273.78	383.939	327.472	553.263	573.393	446.255	377.038	447.71
O43447	PPIH	249.934	251.617	209.863	255.614	242.008	249.2	265.912	228.157	263.226	264.557
O43464	HTRA2	350.777	246.769	404.768	302.454	218.562	256.811	292.658	426.82	332.577	341.56
O43474	KLF4	170.05	113.322	281.729	190.793	80.4776	47.2873	NaN	83.8114	45.531	41.9964
O43488	AKR7A2	269.697	308.881	226.065	301.934	277.27	324.04	395.216	454.682	426.43	409.335
O43491	EPB41L2	66.2262	98.7107	168.135	168.329	166.009	505.682	564.807	591.905	460.49	456.912
O43493	TGOLN2	88.6549	34.826	67.7232	52.8228	76.256	169.904	132.852	92.9211	56.6251	82.8043
O43504	LAMTOR5	207.513	163.721	136.718	219.622	275.043	161.244	169.382	212.314	189.645	242.367
O43505	B4GAT1	105.268	140.31	170.538	100.429	96.0532	144.116	142.383	228.063	93.8919	135.688
O43516	WIPF1	194.584	435.037	239.215	697.122	1191.33	1292.83	1417.85	1599.05	1723.98	1378.2
O43520	ATP8B1	130.491	113.324	170.212	131.196	118.356	98.7968	107.952	154.793	NaN	166.34
O43524	FOXO3	62.5479	50.8722	67.8158	35.8104	35.7454	28.6253	32.1457	29.981	NaN	53.6052
O43548	TGM5	961.827	570.605	740.082	606.512	463.24	409.938	236.345	393.454	232.217	180.804
O43556	SGCE	47.2673	55.6018	51.9305	78.8833	46.8964	261.504	475.173	331.402	149.365	225.352
O43566	RGS14	33.4675	27.9434	32.7933	83.1613	98.4831	53.5814	43.9483	75.9768	109.521	86.1778
O43570	CA12	146.015	101.186	151.506	32.0409	63.6062	98.508	42.5669	45.3344	100.78	46.4668
O43572	AKAP10	116.543	109.659	105.723	87.5437	93.4214	78.522	71.1368	97.7933	68.6161	57.1874
O43583	DENR	866.211	964.746	607.725	984.68	716.928	892.218	1003.86	763.19	738.883	780.041
O43586	PSTPIP1	61.8061	67.3623	62.6482	111.003	159.909	90.5105	102.723	124.124	141.749	136.213
O43592	XPOT	429.647	456.211	439.614	383.02	396.148	480.14	460.692	373.886	332.145	341.162
O43598	DNPH1	487.481	660.827	415.727	476.551	766.682	501.865	675.625	724.876	938.773	789.007
O43615	TIMM44	525.188	390.892	417.471	313.684	295.076	317.506	292.302	310.183	280.135	302.346
O43617	TRAPPC3	1256.15	1098.38	745.374	1106.33	1160.81	806.548	808.001	779.603	702.621	814.468
O43633	CHMP2A	527.525	319.201	480.213	314.872	477.069	339.899	320.36	419.781	421.188	422.686
O43639	NCK2	288.885	219.517	259.963	198.142	192.581	174.129	179.943	188.2	183.997	179.389
O43660	PLRG1	300.966	410.106	331.093	352.984	311.352	283.442	291.685	336.038	367.378	329.691
O43665	RGS10	140.736	119.803	94.1635	229.824	286.984	218.306	217.191	184.562	316.122	237.378
O43670	ZNF207	664.27	769.199	803.344	528.049	681.354	590.649	600.602	634.274	660.335	587.952
O43674	NDUFB5	225.577	232.182	300.808	305.46	299.743	229.456	229.829	317.115	301.932	302.823
O43676	NDUFB3	158.191	151.846	195.063	217.563	223.512	183.077	202.865	178.67	322.581	249.142
O43678	NDUFA2	532.486	540.416	652.287	580.491	640.037	584.741	707.18	718.906	613.514	642.143
O43681	GET3	1821.69	1534.48	1287.8	1711.05	1559.78	1664.33	1696.62	1859.94	1815.81	1754.28
O43684	BUB3	2271.16	2494.28	2697.51	2335.78	2325.01	2036.79	1965.72	2304.97	2319.3	1966.48
O43707	ACTN4	14231.6	13273.3	14641.2	13873	12952	13063.7	14015.6	16611.9	12805.4	12359.6
O43708	GSTZ1	189.027	219.413	148.836	235.246	111.785	107.839	147.906	106.341	126.093	102.172
O43716	GATC	125.569	105.303	160.064	150.95	114.433	88.1851	84.269	104.467	105.312	93.9682
O43719	HTATSF1	471.589	507.768	458.548	474.482	468.472	346.069	336.937	307.584	370.873	311.46
O43731	KDELR3	NaN	24.9846	19.7612	49.4911	NaN	173.793	106.99	43.8233	43.5998	49.3187
O43734	TRAF3IP2	184.885	95.4453	79.2141	143.329	90.4471	100.249	73.2581	55.2494	82.0885	61.5371
O43739	CYTH3	248.903	179.896	206.451	203.288	239.059	186.995	215.883	217.229	152.236	174.614
O43741	PRKAB2	36.58	26.6785	34.7932	NaN	36.3274	91.9107	96.1612	88.2026	85.5198	89.7491
O43747	AP1G1	1768.96	1549.93	1273.17	1595.24	1339.2	1332.1	1281.84	1036.65	1106.94	1036.71
O43752	STX6	290.268	267.926	223.849	298.341	274.472	184.423	152.292	163.521	169.346	150.755
O43759	SYNGR1	135.9	47.6033	268.949	138.943	112.63	105.624	100.292	144.032	87.2978	107.962
O43760	SYNGR2	4384.79	3087.42	1898.87	2265.89	1877.81	1253.22	1112.59	966.515	1293.49	1406.16
O43765	SGTA	345.037	366.674	326.154	318.197	297.654	343.69	394.178	319.632	281.964	313.876
O43768	ENSA	908.639	771.113	805.678	941.91	1056.82	598.689	616.739	610.645	716.774	646.721
O43772	SLC25A20	306.106	265.805	572.855	439.422	349.976	617.555	629.843	663.607	590.047	638.44
O43776	NARS1	1021.24	774.288	2164.6	1296.91	1762.09	1303.46	1254.5	1371.07	1222.66	1241.15
O43790	KRT86	258.615	424.895	185.141	310.172	204.489	305.435	163.659	248.331	343.05	272.346
O43795	MYO1B	2129.67	1002.44	737.118	1412.27	832.276	1163.92	873.441	820.178	769.575	809.687
O43805	SSNA1	56.6928	26.0771	67.1681	71.6402	53.9322	32.2585	35.3615	38.5246	47.3242	51.9742
O43809	NUDT21	881.578	1075.63	1374.22	865.524	887.719	901.959	897.279	999.714	948.276	847.028
O43813	LANCL1	902.412	984.768	1095.84	688.728	631.421	708.658	852.906	1236.97	1081.64	1030.82
O43815	STRN	439.478	281.946	529.305	406.453	407.184	288.609	278.688	329.338	376.905	314.971
O43818	RRP9	462.367	640.352	523.252	540.793	452.333	435.52	469.552	383.342	461.471	448.964
O43819	SCO2	194.836	155.824	515.198	236.39	191.109	194.262	195.813	311.17	208.26	251.092
O43822	CFAP410	69.0965	64.1989	39.9319	71.492	44.6309	91.6149	103.285	88.6655	75.252	67.0709
O43823	AKAP8	119.92	126.963	138.706	107.301	104.444	101.538	109.453	104.143	111.058	101.563
O43824	GTPBP6	197.272	177.496	131.223	124.104	166.537	95.0223	94.6279	124.251	86.7484	109.844
O43837	IDH3B	172.038	169.836	190.122	178.485	227.598	143.006	153.574	211.266	261.91	221.946
O43847	NRDC	595.844	533.047	348.959	430.577	510.443	412.98	379.048	305.043	315.35	377.629
O43852	CALU	3634.44	4308.44	2072.62	4211.7	2745.08	9307.41	9943.49	5675.68	4454.41	4303.49
O43854	EDIL3	256.943	924.33	530.402	NaN	222.885	88.9125	111.167	815.795	44.8865	49.3649
O43865	AHCYL1	1137.55	1105.93	868.781	1340.58	1230.79	1226.19	1326.05	1419.73	1653.98	1374.76
O43866	CD5L	42.0205	173.829	399.952	93.9693	245.891	448.091	529.662	1633.71	438.928	1031.85
O43896	KIF1C	63.4111	50.5534	48.5885	66.6898	51.3916	55.683	57.645	58.5283	59.2891	63.1647
O43913	ORC5	42.8151	46.5466	90.9509	81.8883	50.1459	33.8532	30.0041	29.7675	30.9536	24.5607
O43914	TYROBP	173.205	124.791	99.615	239.606	452.427	219.669	157.623	88.6942	88.2096	122.026
O43920	NDUFS5	418.061	468.649	616.838	555.277	603.857	642.178	712.727	638.356	719.69	706.9
O43924	PDE6D	91.7185	95.0057	53.8311	102.39	82.6183	98.3816	104.878	78.2336	103.669	97.233
O43929	ORC4	63.5091	87.7666	111.921	68.824	76.6905	52.7587	56.8614	57.832	52.6535	57.9277
O43933	PEX1	66.3703	55.7941	96.3605	91.2648	74.3177	45.8638	42.5425	71.1675	59.4159	48.666
O60216	RAD21	353.941	333.135	490.09	355.661	404.513	351.206	342.591	357.995	346.102	354.102
O60218	AKR1B10	1915.61	465.335	1384.63	172.724	1094.24	101.831	48.7756	196.263	24.9523	47.3697
O60220	TIMM8A	270.226	277.82	254.168	183.694	230.407	181.491	200.152	236.136	179.356	190.895
O60231	DHX16	317.272	314.132	333.076	241.519	265.088	244.616	224.684	272.72	212.952	259.481
O60232	ZNRD2	331.759	312.629	264.566	350.999	194.207	147.685	139.42	155.973	179.209	227.913
O60234	GMFG	383.087	489.303	330.55	808.654	1199.48	901.76	850.555	1115.96	1962.2	1335.14
O60235	TMPRSS11D	360.202	348.987	262.339	90.5927	354.058	35.2987	29.4991	56.72	NaN	22.9126
O60237	PPP1R12B	65.3219	57.3353	81.8063	60.6399	59.1055	83.4886	167.89	175.419	179.345	195.488
O60240	PLIN1	NaN	NaN	NaN	NaN	32.0866	NaN	NaN	81.1781	33.8945	NaN
O60243	HS6ST1	41.1734	49.289	105.29	55.6161	NaN	86.4458	79.953	218.558	36.2188	75.5547
O60244	MED14	86.7436	78.0294	93.6574	89.8639	71.4493	62.8305	50.8356	86.3076	60.2172	40.8154
O60245	PCDH7	77.6958	214.142	66.7574	119.314	101.867	184.046	242.897	153.947	91.3313	113.221
O60248	SOX15	268.27	436.586	460.056	396.941	213.376	51.1853	62.6459	56.9877	60.5249	107.422
O60256	PRPSAP2	521.246	569.937	658.503	542.373	596.819	426.398	434.632	553.652	557.893	600.816
O60262	GNG7	49.5159	47.0604	51.7728	70.2323	47.2575	NaN	53.0854	109.348	123.702	102.666
O60264	SMARCA5	517.539	528.772	783.077	476.765	528.505	466.195	432.372	500.216	494.757	477.366
O60268	KIAA0513	78.2149	50.6351	32.1709	50.3406	52.2715	30.0544	39.1444	37.9313	37.5897	31.808
O60271	SPAG9	734.232	575.627	317.602	516.968	427.538	514.399	518.26	446.039	429.336	473.218
O60287	URB1	88.0639	94.0507	100.09	119.803	78.97	68.3476	69.1609	69.5676	66.1861	56.2293
O60292	SIPA1L3	105.212	91.2888	102.525	65.8063	58.2712	67.3839	60.4389	57.3281	43.1624	50.6008
O60293	ZFC3H1	29.3194	42.1941	29.2818	34.2779	27.3931	19.1735	23.0765	30.2809	26.8516	22.0372
O60294	LCMT2	79.0862	71.3742	70.3843	61.2568	83.7531	78.0601	77.2017	55.9512	53.373	72.7647
O60306	AQR	768.941	723.339	767.379	779.489	645.579	620.818	597.908	656.505	704.649	658.148
O60313	OPA1	882.401	610.393	857.417	603.032	743.99	564.539	593.534	714.865	602.479	715.136
O60318	MCM3AP	96.1155	129.42	107.978	112.106	95.4128	82.0348	108.108	89.837	74.3359	65.7882
O60331	PIP5K1C	85.7142	96.8028	32.1932	52.9361	77.8781	130.041	117.577	108.988	89.0907	76.3553
O60333	KIF1B	225.421	180.794	185.373	173.398	167.149	171.097	166.166	175.007	143.2	174.757
O60336	MAPKBP1	189.664	209.649	131.771	95.2878	133.644	137.806	146.382	125.733	102.428	115.444
O60341	KDM1A	134.158	163.757	186.48	127.05	127.987	103.932	98.9204	131.435	122.552	124.487
O60343	TBC1D4	160.531	144.297	170.022	119.201	149.971	211.053	250.106	202.473	210.923	234.801
O60346	PHLPP1	32.7145	NaN	109.24	56.0405	25.5251	NaN	56.396	97.8186	NaN	62.3412
O60353	FZD6	598.654	222.79	205.51	196.855	76.0041	91.5849	64.3541	66.7555	35.1521	52.2499
O60437	PPL	4076.03	1416.92	5714.09	1915.09	4303.87	221.893	321.607	564.663	227.251	176.047
O60443	GSDME	492.527	349.239	222.472	370.072	329.717	418.938	273.414	272.147	249.833	267.751
O60447	EVI5	41.6317	29.3574	NaN	33.0836	36.3216	57.5788	44.8349	39.5035	14.383	38.2101
O60449	LY75	92.8566	90.1034	88.2401	110.902	132.93	106.747	83.4967	86.0504	117.427	71.1019
O60462	NRP2	83.0859	111.743	256.293	163.607	109.072	276.406	300.71	430.027	217.621	257.448
O60476	MAN1A2	130.474	112.289	119.39	108.584	80.582	106.202	89.4029	103.674	81.4905	85.7236
O60486	PLXNC1	74.0969	84.3486	100.949	158.302	120.467	166.306	184.322	189.34	156.526	199.707
O60487	MPZL2	233.241	178.845	166.221	63.3281	221.43	60.5746	42.7395	103.445	NaN	72.0397
O60488	ACSL4	107.593	173.923	135.088	190.431	215.11	240.652	202.327	177.446	230.559	241.909
O60493	SNX3	1422.42	1138.16	861.966	961.522	1265.24	1806.92	1916.21	1324.94	1502.26	1514.61
O60496	DOK2	103.815	155.073	82.2489	209.08	539.059	343.966	275.938	400.26	517.188	413.226
O60499	STX10	96.0062	79.8811	65.4159	69.2537	53.4637	68.1123	79.6043	92.9727	61.0825	60.8375
O60502	OGA	750.103	516.514	485.229	1008.26	678.339	522.693	566.043	526.705	560.582	479.584
O60504	SORBS3	195.973	335.551	290.075	356.454	254.101	1076.91	1239.78	1234.15	745.843	934.253
O60506	SYNCRIP	1973.03	2187.36	1885.32	2072.65	1818.35	2046.17	2077.15	1886.71	1873.46	1712.87
O60508	CDC40	104.475	109.764	110.625	120.217	131.433	114.572	97.8055	134.946	132.687	112.608
O60513	B4GALT4	47.3827	35.8459	388.152	70.5499	37.002	65.5594	68.2152	268.29	34.9345	59.6984
O60518	RANBP6	59.9867	56.396	54.74	89.8374	31.1655	42.9342	44.0174	47.8222	44.1121	49.6674
O60524	NEMF	359.855	584.449	495.516	413.179	327.707	374.219	363.927	338.274	309.14	397.832
O60547	GMDS	184.635	334.567	352.449	515.335	347.23	377.212	428.221	399.095	379.955	358.915
O60551	NMT2	88.8804	42.5269	36.7298	46.2238	48.7621	36.9723	52.9921	40.2156	41.9264	41.7874
O60563	CCNT1	72.3938	62.3019	93.1469	87.5776	55.6188	58.1329	79.9134	59.4484	65.1936	59.1383
O60568	PLOD3	920.09	1140.25	645.15	967.474	932.53	2276.47	2178	1677.87	1463.22	1760.18
O60573	EIF4E2	44.792	49.7211	49.9895	69.0188	49.8754	39.7364	40.7722	38.2466	35.7108	36.6086
O60603	TLR2	93.4072	85.4008	99.856	152.131	156.664	121.164	95.4823	112.004	106.714	97.0319
O60610	DIAPH1	556.842	342.82	549.955	421.578	641.808	379.396	331.011	409.683	499.434	463.463
O60613	SELENOF	44.7188	41.5868	58.0381	52.2821	44.9238	65.9178	58.2077	85.9034	74.1712	57.3808
O60645	EXOC3	550.483	446.365	409.439	455.177	431.616	378.428	403.902	400.491	405.798	379.239
O60656;Q9HAW9	UGT1A9;UGT1A8	159.705	NaN	236.652	NaN	NaN	53.7715	22.5238	82.1933	24.2794	113.495
O60662	KLHL41	107.498	92.3971	230.113	291.404	204.622	694.304	1394.49	1920.72	2425.91	3611.15
O60664	PLIN3	2772.02	2344.76	1583.22	2105.72	2292.72	3286.86	4044.39	2709.48	3660.76	4308.06
O60671	RAD1	185.416	186.425	180.372	150.713	135.198	146.625	156.858	126.131	98.3684	138.558
O60678	PRMT3	974.109	912.813	271.024	543.597	335.423	174.79	215.823	272.17	282.643	244.561
O60684	KPNA6	324.177	260.635	146.828	327.167	222.494	239.396	227.145	232.504	188.082	213.204
O60687	SRPX2	106.926	237.266	362.988	150.168	129.43	972.227	1224.21	1928.99	436.685	696.568
O60701	UGDH	1233.94	1517.88	5483.02	1791.29	953.981	3096.41	3044.33	2636.77	2156.57	2093.35
O60704	TPST2	35.1357	41.7429	37.1236	30.7319	52.8055	33.0874	43.566	49.4433	50.7817	41.7859
O60711	LPXN	51.6962	103.804	19.3829	82.1944	154.197	80.1421	106.442	80.5319	124.312	83.028
O60716	CTNND1	3089.14	2493.65	3316.36	1360.25	2312.82	1133.79	1085.88	1286.5	853.393	916.474
O60725	ICMT	89.4207	71.4814	130.039	117.379	53.449	141.845	134.365	169.954	204.314	281.448
O60749	SNX2	594.667	630.495	546.906	726.739	1008.87	993.555	1033.87	975.379	1175.76	1264.56
O60760	HPGDS	NaN	27.3026	NaN	NaN	56.0163	158.432	61.3464	84.5342	60.5708	106.653
O60762	DPM1	737.495	593.01	608.528	1023.52	694.451	897.34	919.884	583.719	595.52	594.462
O60763	USO1	1071.72	939.731	598.09	1001.19	845.193	1302.03	1362.34	992.241	1022.02	1069.4
O60783	MRPS14	102.534	85.6519	75.9446	94.0375	80.6863	77.2896	73.0421	78.2984	66.398	79.3003
O60784	TOM1	818.959	702.063	672.686	792.868	853.984	956.36	971.225	903.206	949.195	976.983
O60814	H2BC12	2282.48	4140.67	5765.31	3966.71	5912.02	3717.41	4838.81	6454.68	8569.79	6653.21
O60825	PFKFB2	404.286	251.201	289.472	239.117	239.865	174.745	142.126	175.02	179.319	170.054
O60826	CCDC22	562.773	477.287	359.501	382.857	486.693	481.493	464.289	522.335	501.728	529.665
O60828	PQBP1	187.356	283.15	252.488	266.587	218.54	206.85	214.79	227.571	230.49	216.102
O60831	PRAF2	293.862	389.277	183.751	181.365	303.121	1445.55	1400.49	1112.35	926.314	1088.37
O60832	DKC1	877.011	1329.11	883.203	1274.94	846.861	868.746	888.831	727.559	877.944	856.441
O60841	EIF5B	625.766	679.904	755.06	799.948	754.55	535.63	509.992	435.943	506.938	490.892
O60861	GAS7	NaN	50.566	37.2175	75.5458	59.6109	86.9287	133.722	110.72	78.8122	89.7073
O60869	EDF1	979.229	731.871	832.529	1016.27	962.094	983.401	958.45	837.738	934.871	941.929
O60870	KIN	85.4181	125.774	93.8445	79.6178	86.1462	57.1426	74.3017	50.5078	66.7866	76.3205
O60879	DIAPH2	154.652	204.248	231.317	314.733	265.125	426.234	401.499	374.112	314.234	288.704
O60880	SH2D1A	NaN	63.912	52.6319	105.72	144.151	56.9405	74.0208	84.837	100.923	71.407
O60884	DNAJA2	1095.41	1287.99	919.773	1223.41	1084.95	855.917	896.159	844.55	890.525	888.156
O60885	BRD4	169.17	180.72	202.328	183.772	175.559	178.314	183.081	195.978	197.519	184.743
O60888	CUTA	332.741	471.75	216.144	318.582	225.018	301.157	352.797	249.308	302.569	257.158
O60911	CTSV	88.2338	67.6383	71.8039	173.132	22.2506	109.486	72.0641	58.289	43.1099	70.6067
O60925	PFDN1	672.558	601.263	542.258	669.18	645.841	502.36	483.872	497.479	639.111	560.67
O60927	PPP1R11	604.712	511.792	257.808	270.557	339.527	300.363	320.534	229.724	322.278	311.503
O60934	NBN	284.621	355.566	252.57	248.094	282.353	304.832	320.232	290.633	282.748	226.124
O60936	NOL3	260.316	147.13	158.785	88.1291	157.345	105.808	118.209	154.503	161.866	208.67
O60938	KERA	181.645	118.477	155.781	73.8683	86.5075	386.528	886.932	1192.88	258.049	442.158
O60941	DTNB	107.213	146.096	218.143	128.93	131.145	223.343	418.346	534.775	543.946	802.819
O60942	RNGTT	49.83	55.6085	36.9251	59.0676	46.9474	32.8283	38.2169	28.8281	36.4231	26.6607
O75027	ABCB7	174.75	173.811	153.274	131.78	114.503	135.789	151.539	161.314	130.183	140.27
O75037	KIF21B	376.563	511.854	371.929	413.547	452.896	450.285	527.958	NaN	NaN	NaN
O75038	PLCH2	130.633	97.659	81.1438	84.1022	70.877	44.6806	36.773	56.8857	43.2551	36.9227
O75044	SRGAP2	234.217	179.311	203.228	221.328	258.532	420.615	400.743	345.042	309.862	344.907
O75054	IGSF3	507.747	348.464	265.724	273.329	244.564	109.408	63.8442	125.128	79.1493	101.341
O75064	DENND4B	63.7783	93.1968	80.0432	112.588	152.753	102.953	97.4995	120.176	142.35	134.478
O75071	EFCAB14	60.6006	44.3268	34.0904	54.8374	47.3095	31.2129	38.6134	45.854	44.4092	31.537
O75083	WDR1	7224.83	7852.67	5987.19	9679.19	8112.76	11509.7	11964.9	12369.1	15112.6	12663.1
O75084	FZD7	119.436	88.16	96.3943	80.3931	65.8521	139.308	179.405	125.482	86.3035	76.6668
O75093	SLIT1	211.19	163.971	128.356	145.502	129.067	224.846	214.954	207.956	163.982	191.34
O75094	SLIT3	26.6487	NaN	23.4319	NaN	11.3444	32.6029	50.368	46.0485	25.7304	36.6135
O75095	MEGF6	NaN	52.9679	138.783	NaN	87.7847	172.582	271.135	522.99	134.6	158.405
O75110	ATP9A	339.171	219.597	183.063	190.118	137.337	112.22	121.451	181.923	146.767	178.621
O75112	LDB3	78.42	67.3975	113.663	170.142	95.2389	306.631	833.848	1175.96	1436.97	1878.8
O75113	N4BP1	295.604	279.13	125.559	213.806	229.042	144.967	144.264	122.309	128.25	147.655
O75116	ROCK2	151.014	129.945	208.46	173.406	165.046	245.679	266.055	241.224	208.234	212.017
O75122	CLASP2	76.9593	99.5226	86.5671	82.8283	102.088	96.7472	98.0522	115.699	116.648	115.072
O75127	PTCD1	99.4851	67.9493	99.5742	85.12	72.7558	45.4133	51.5092	39.4429	38.4563	54.2635
O75128	COBL	498.384	406.159	305.825	280.922	230.912	984.641	1655.5	1201.25	1578.59	1648.12
O75131	CPNE3	4401.14	3597.92	3321.42	2672.12	3109.41	2575.44	2427.37	3020.64	2813.14	2636
O75143	ATG13	139.782	190.675	81.3677	151.569	132.225	155.87	147.287	146.712	119.983	125.704
O75145	PPFIA3	101.94	64.8627	64.7748	63.3587	78.6413	82.6841	89.6499	33.837	120.169	64.0728
O75146	HIP1R	478.407	268.744	248.924	351.476	255.798	146.502	86.7392	98.0095	113.86	104.917
O75147	OBSL1	62.548	60.3495	49.2709	73.4208	39.1992	86.366	105.349	131.795	101.284	136.952
O75150	RNF40	180.581	198.324	289.138	181.706	203.159	142.75	146.794	168.384	161.507	158.08
O75151	PHF2	111.243	95.8671	121.658	121.43	79.2502	98.7564	107.797	119.129	102.04	109.978
O75152	ZC3H11A	182.781	164.057	320.096	254.901	237.214	167.589	167.101	193.294	203.113	172.492
O75153	CLUH	491.457	544.732	914.192	540.392	634.053	253.725	223.542	285.037	250.853	298.808
O75155	CAND2	165.198	205.036	201.462	217.044	161.702	172.121	151.739	258.302	199.803	253.637
O75157	TSC22D2	449.417	225.63	142.13	160.601	194.083	271.682	249.207	202.371	137.601	166.678
O75165	DNAJC13	499.285	324.575	365.009	387.587	432.933	507.035	479.102	448.462	429.477	444.729
O75167	PHACTR2	43.6219	41.428	33.0457	48.1542	65.9053	46.147	52.8792	57.5255	57.3663	58.8771
O75170	PPP6R2	224.682	184.497	234.94	204.692	201.235	183.215	198.769	211.307	215.918	189.649
O75173	ADAMTS4	52.2448	67.3822	483.844	60.9248	58.1138	186.65	182.588	952.206	93.4775	291.799
O75175	CNOT3	1033.26	1048.63	1303.03	1168.71	1029.36	939.689	957.737	904.172	1106.42	944.776
O75179	ANKRD17	360.465	317.668	195.469	261.256	243.201	266.997	251.043	215.057	188.803	240.344
O75185	ATP2C2	188.966	41.1526	44.7137	NaN	27.1146	NaN	NaN	221.762	369.777	363.63
O75190	DNAJB6	702.196	395.911	410.619	594.016	499.439	350.937	348.854	382.541	350.765	407.632
O75208	COQ9	150.372	121.856	146.1	109.151	142.274	142.167	179.339	256.614	350.235	383.785
O75223	GGCT	402.944	268.579	188.541	411.981	197.868	475.737	342.612	393.86	196.024	242.353
O75251	NDUFS7	178.096	189.597	218.341	258.24	300.102	229.171	279.859	283.976	359.577	305.448
O75298	RTN2	58.5216	110.601	127.749	191.659	129.739	472.77	920.771	869.106	1674.26	1830.32
O75306	NDUFS2	995.972	1015.7	1312.27	1018.27	1278.27	1254.04	1445.61	1546.35	1685.67	1546.14
O75312	ZPR1	242.52	281.391	167.141	149.335	238.947	216.063	206.4	150.26	161.619	166.717
O75323	NIPSNAP2	1011.59	605.727	796.354	812.432	690.085	704.771	854.864	1253.2	1339.66	1575.63
O75339	CILP	103.916	279.929	2656.05	497.482	288.16	1438.51	2073.63	13841.9	2823.05	3358.75
O75340	PDCD6	922.602	773.947	438.445	656.061	640.061	498.459	530.019	554.015	510.318	473.961
O75342	ALOX12B	116.613	60.6928	224.141	251.736	180.277	126.476	67.3772	152.99	50.2812	64.3645
O75347	TBCA	3353.71	1948.27	1618.6	1326.73	2171.64	2595.17	2602.82	1664.74	1681.62	1917.69
O75348	ATP6V1G1	399.634	499.406	281.608	449.473	852.965	634.687	568.456	544.29	702.408	721.089
O75351	VPS4B	868.001	475.666	1090.27	773.999	1055.07	505.929	482.364	617.607	598.821	530.609
O75352	MPDU1	131.722	73.4877	61.7157	235.857	62.3928	79.5298	57.5631	52.8251	106.179	201.616
O75355	ENTPD3	70.5353	122.342	145.3	94.7665	56.0679	63.3513	111.768	83.5682	NaN	99.2718
O75363	BCAS1	57.0867	NaN	26.0213	40.8329	28.3876	43.9089	83.3164	NaN	42.8185	21.9953
O75367	MACROH2A1	7031.86	6178.4	6945.31	6757.92	7181.26	6427.7	6783.68	7665.14	8296.66	7773.44
O75368	SH3BGRL	1986.85	2482.38	815.539	2433.89	2493.23	3947.53	4016.95	3160.22	2564.17	2435.39
O75369	FLNB	12380.5	12954.3	5141.38	8858.15	6225.92	5337.66	5479.68	5558.38	4401.35	4272.77
O75376	NCOR1	109.566	115.812	82.0666	131.746	160.609	104.519	111.37	125.698	132.013	146.333
O75380	NDUFS6	133.858	109.308	102.04	136.837	99.483	175.264	154.91	104.18	140.524	129.423
O75381	PEX14	388.465	344.533	160.37	288.757	237.139	195.171	161.815	181.157	194.255	172.903
O75382	TRIM3	137.358	109.364	84.4037	95.4084	93.1224	162.841	169.881	170.385	132.191	149.869
O75385	ULK1	105.903	144.402	75.7878	91.3338	55.5923	71.7462	57.8172	77.433	76.9178	65.077
O75390	CS	6559.3	5700.59	7338.79	8306.09	6817.75	5024.82	4805.51	7080.93	7776.53	7364.66
O75391	SPAG7	121.049	155.93	135.194	112.032	142.963	161.369	143.379	129.513	106.113	156.447
O75396	SEC22B	805.652	759.545	671.56	845.109	844.229	1471	1541.54	1321.81	1452.51	1349.77
O75400	PRPF40A	424.491	475.814	515.685	386.983	355.018	347.08	339.737	316.013	339.737	350.407
O75410	TACC1	124.543	184.145	404.069	316.986	363.657	288.14	318.625	316.292	282.367	276.084
O75414	NME6	74.2183	56.4483	55.6891	48.9028	65.2627	59.0595	68.4102	95.0274	54.8331	64.6742
O75419	CDC45	95.8523	78.8531	94.6168	88.1011	56.3353	52.4808	48.1369	37.0883	43.5739	41.5488
O75420	GIGYF1	207.692	100.619	73.2695	103.357	79.804	76.2472	93.8454	80.7138	74.2926	82.4675
O75427	LRCH4	179.473	150.118	181.856	239.905	298.967	213.793	208.217	238.433	364.608	283.776
O75431	MTX2	106.961	78.4308	107.989	91.9196	101.498	107.371	117.407	164.925	132.922	136.886
O75436	VPS26A	1344.01	1464.71	737.214	1527.31	1292.99	1098.85	1099.79	814.934	974.856	939.313
O75438	NDUFB1	155.116	162.403	256.16	248.757	191.814	234.137	198.064	162.658	209.392	228.023
O75439	PMPCB	966.589	503.649	653.853	765.414	578.988	646.93	545.967	580.564	620.432	638.268
O75443	TECTA	1137.61	982.376	563.622	900.454	875.353	665.893	595.217	548.175	466.891	750.703
O75448	MED24	79.9657	83.3325	86.9053	76.856	62.3369	57.3	57.5375	49.5619	67.6516	68.9085
O75449	KATNA1	145.115	118.717	97.1582	187.408	111.955	87.095	79.0888	63.893	90.7512	82.9782
O75452	RDH16	48.6232	NaN	118.33	314.384	39.7014	53.3706	57.7765	63.1416	NaN	182.151
O75462	CRLF1	NaN	NaN	29.7615	22.8855	NaN	53.7714	50.9412	65.2029	35.7221	57.2465
O75475	PSIP1	118.398	83.5868	1040.97	267.363	178.574	190.991	192.015	269.267	282.34	190.313
O75477	ERLIN1	198.593	181.641	231.606	273.981	257.485	203.413	201.683	166.152	207.317	244.941
O75487	GPC4	155.451	158.371	178.273	176.038	70.8391	178.384	196.913	291.213	215.953	236.373
O75489	NDUFS3	732.332	727.398	908.207	928.701	937.867	880.992	985.242	1188.3	1230.77	1272.36
O75494	SRSF10	908.336	946.252	924.851	728.673	697.377	822.512	855.674	707.416	763.761	624.332
O75503	CLN5	84.6291	72.3331	50.4776	56.7755	67.6885	66.0788	63.3501	67.4131	53.8953	72.2692
O75506	HSBP1	198.411	219.981	235.178	194.394	225.235	210.24	246.59	212.143	128.47	145.413
O75509	TNFRSF21	27.5565	36.8711	45.1742	61.3706	14.2688	24.3676	NaN	245.887	NaN	33.4541
O75521	ECI2	106.086	146.104	106.75	120.218	105.295	84.1387	105.464	124.357	145.417	169.471
O75525	KHDRBS3	33.4441	57.0417	131.571	123.621	67.0324	77.3102	84.5381	102.62	119.831	174.101
O75530	EED	101.676	131.592	168.766	137.757	161.858	98.0547	88.469	98.2285	86.0361	82.7523
O75531	BANF1	1621.99	1932.19	1581.35	3894.38	1526.93	1286.64	1414.16	469.873	464.624	265.526
O75533	SF3B1	1509.67	1624.61	2133.45	1742.52	1634.1	1408.56	1407.13	1490.57	1559.15	1463.42
O75534	CSDE1	1067.03	872.415	934.887	1239.66	877.116	813.516	728.149	725.706	852.482	834.377
O75558	STX11	47.6049	69.2864	52.5271	97.4818	154.774	44.5849	37.6365	78.2151	77.7752	61.6856
O75563	SKAP2	97.2293	70.8274	35.6455	108.475	122.594	81.5078	52.1532	59.6332	122.426	83.6437
O75569	PRKRA	127.918	206.695	272.621	199.834	147.361	244.655	320.424	283.476	216.633	239.444
O75582	RPS6KA5	398.149	344.383	261.292	274.708	268.381	185.619	190.848	167.196	227.406	234.779
O75586	MED6	53.2712	70.6447	68.9057	33.3108	51.2365	46.1304	50.228	70.6435	45.0626	37.2666
O75592	MYCBP2	214.997	170.356	163.887	133.801	182.537	133.489	149.658	161.802	145.706	153.835
O75604	USP2	57.3841	19.4856	NaN	36.9072	21.3008	20.1139	NaN	41.6947	44.2533	38.2652
O75607	NPM3	76.8632	187.597	107.932	129.867	60.5393	63.9543	54.8436	58.8505	102.73	87.6971
O75608	LYPLA1	3159.35	1062.35	1191.67	1928.48	1670.81	1556.37	1009.09	1079.03	984.728	1086.23
O75616	ERAL1	123.73	68.5945	109.798	110.113	99.3335	81.8929	55.6699	50.8888	62.1113	60.9471
O75628	REM1	NaN	NaN	34.7221	NaN	21.0003	42.1642	42.9026	167.931	59.6228	70.5147
O75635	SERPINB7	121.152	111.594	42.145	194.561	58.4736	104.731	96.0803	64.0766	44.4809	61.0267
O75636	FCN3	55.2655	79.3018	178.535	59.6299	74.9669	179.613	125.25	476.491	139.005	165.189
O75643	SNRNP200	1190.78	1432.64	1627.14	1522.4	1350.43	1186.86	1217.53	1127.57	1298.5	1157.95
O75663	TIPRL	577.129	465.737	493.461	629.823	540.048	537.804	452.563	488.676	505.434	522.038
O75665	OFD1	98.4824	79.9216	124.939	192.22	68.6557	2337.99	107.89	146.654	46.6186	56.1321
O75674	TOM1L1	165.747	103.702	212.399	116.69	99.5914	68.4446	39.9323	71.5305	30.758	43.2191
O75676	RPS6KA4	579.679	655.887	122.34	259.717	379.255	308.237	265.742	247.322	279.208	306.853
O75683	SURF6	260.973	276.207	298.107	294.617	172.578	225.615	183.973	182.668	206.607	181.892
O75688	PPM1B	313.94	262.679	465.674	355.339	374.77	319.22	379.268	393.908	399.116	405.646
O75691	UTP20	125.407	145.147	155.31	166.42	136.894	129.83	95.4619	100.124	120.767	126.105
O75694	NUP155	299.684	335.511	282.155	290.955	254.303	246.43	240.168	243.539	253.456	251.71
O75695	RP2	107.1	138.255	106.312	163.383	264.205	203.749	206.188	192.362	224.363	181.896
O75717	WDHD1	57.8259	87.88	93.3092	88.7037	69.5038	52.6973	51.9638	50.9906	50.3026	54.5202
O75718	CRTAP	491.952	1308.74	383.171	1081.86	564.864	3800.43	3620.56	1932.03	2027.71	1903.67
O75746	SLC25A12	571.241	484.527	900.164	546.401	538.666	661.938	848.665	1163.51	959.507	1096.15
O75762	TRPA1	284.83	277.351	180.969	78.0085	193.769	302.622	NaN	NaN	NaN	9.88345
O75781	PALM	361.247	76.1608	91.1263	126.255	76.4293	227.814	463.75	644.224	292.783	411.85
O75787	ATP6AP2	306.944	296.533	218.196	207.492	268.991	162.796	125.274	142.336	110.838	131.638
O75791	GRAP2	31.2124	55.6886	34.605	63.2723	141.814	92.8422	114.482	150.655	234.246	158.442
O75792	RNASEH2A	229.717	209.627	292.405	285.224	223.175	247.824	243.162	214.317	283.389	228.818
O75794	CDC123	97.1039	108.994	89.2577	97.1148	94.2811	100.486	94.5774	116.564	65.3916	50.7756
O75815	BCAR3	89.738	76.6884	23.1558	51.4677	27.0444	69.8306	53.6726	31.1785	44.8388	39.155
O75817	POP7	425.248	338.867	500.974	462.913	450.828	169.375	170.993	142.04	175.304	200.243
O75821	EIF3G	2586.89	2586.75	2131.46	2965.75	2295.61	1901.6	1923.73	1488.36	1671.75	1566.85
O75822	EIF3J	932.126	1025.43	940.582	798.159	695.04	878.895	873.079	660.093	688.661	741.054
O75828	CBR3	3262.53	1295.79	2099.89	2042.38	2172.43	1609.64	1334.38	1931.63	1901.58	1277.9
O75832	PSMD10	236.507	261.193	193.165	215.548	230.619	165.456	184.183	87.7487	108.607	78.9146
O75843	AP1G2	178.383	168.79	351.946	327.774	250.047	169.424	95.3002	190.83	221.195	174.305
O75844	ZMPSTE24	371.949	348.561	220.867	439.83	364.136	424.972	380.08	273.637	300.406	296.496
O75874	IDH1	1729.37	1643.89	3152.59	1972.99	1922.88	1993.25	1788.48	2543.35	2171.31	2682.53
O75879	GATB	214.194	186.208	226.728	197	218.681	120.82	131.708	142.228	120.806	135.484
O75880	SCO1	859.69	695.042	636.25	885.589	651.121	569.55	611.26	512.917	622.067	565.901
O75881	CYP7B1	155.046	95.1393	96.1408	176.038	92.4395	191.311	143.561	191.018	287.88	218.337
O75882	ATRN	178.268	151.16	205.027	138.227	131.971	239.657	263.172	423.594	136.641	276.367
O75884	RBBP9	177.4	247.607	131.995	215.863	221.033	232.711	242.603	192.372	226.429	179.71
O75886	STAM2	156.938	175.699	140.885	201.119	143.831	162.637	177.613	144.598	148.46	144.122
O75891	ALDH1L1	695.554	141.084	289.867	656.513	700.419	89.2218	42.7916	35.1442	25.1197	73.9792
O75900	MMP23B	NaN	NaN	NaN	NaN	NaN	96.5615	143.577	162.495	62.5225	97.1104
O75907	DGAT1	65.4824	50.5072	85.6897	63.2456	38.2116	69.3861	71.6128	58.6421	51.8463	31.3703
O75909	CCNK	262.936	318.822	293.8	301.65	244.324	241.408	234.214	181.203	189.727	212.922
O75911	DHRS3	441.118	164.143	303.101	162.218	215.198	89.694	78.0336	88.8244	57.5496	71.3942
O75915	ARL6IP5	831.058	1145.43	601.329	1203.18	1784.97	2181.81	2715.69	3016.64	3741.15	3562.42
O75923	DYSF	235.518	364.864	239.047	626.863	419.394	1248.7	2210.7	1710.91	2902.84	2825.79
O75925	PIAS1	67.838	63.9683	100.859	63.3949	90.4144	82.4109	77.1288	89.1996	76.8878	82.9599
O75934	BCAS2	514.209	695.118	538.98	483.57	473.264	469.728	472.428	418.742	501.853	435.04
O75935	DCTN3	1117.35	919.388	867.645	1041.43	1092.03	1249.38	1135.14	1160.49	1100.79	1129.15
O75936	BBOX1	133.824	122.283	139.918	290.446	133.276	336.929	130.552	591.029	157.483	232.382
O75937	DNAJC8	835.955	847.32	481.815	932.913	741.672	763.84	794.359	611.29	924.218	766.612
O75940	SMNDC1	170.89	147.754	121.024	175.867	177.095	123.437	96.6721	99.9799	119.061	88.1669
O75947	ATP5PD	799.53	776.344	1252.64	1021.85	1025.16	976.676	1115.2	1193.01	1491.13	1261.69
O75955	FLOT1	1118.98	908.924	1323.07	823.699	1167.42	816.037	799.763	968.37	1203.89	1363.53
O75962	TRIO	221.919	177.347	107.638	188.577	125.467	257.149	275.545	222.888	217.21	212.595
O75964	ATP5MG	1270.83	1336.99	2143.97	1776.17	1412.81	1566.9	1596.53	1240.19	1737.91	1667.09
O75976	CPD	596.566	375.181	209.225	264.895	218.302	240.912	166.95	187.731	156.382	192.568
O75995	SASH3	9.49749	22.1497	11.6924	26.0629	57.2216	51.6293	50.6512	48.1765	66.5392	51.3298
O76003	GLRX3	1580.43	1647.64	952.594	2011.39	1349.24	813.127	720.653	623.97	780.543	692.485
O76009	KRT33A	1238.86	680.808	927.189	836.134	516.779	858.506	722.057	817.127	967.642	812.858
O76011	KRT34	129.498	84.328	98.7032	163.109	44.5428	173.153	200.526	182.657	381.541	236.675
O76013	KRT36	915.965	782.858	343.359	256.186	349.67	62.9144	86.6566	31.459	67.5768	41.0282
O76014	KRT37	662.028	485.151	NaN	NaN	NaN	249.663	1306.15	NaN	398.891	548.91
O76021	RSL1D1	1664.91	2222.28	2255.63	2002.37	1740.12	1260.7	1199.29	950.714	1363.5	1253.9
O76024	WFS1	233.153	194.369	253.314	234.108	109.412	183.079	235.304	231.699	146.994	148.191
O76027	ANXA9	124.101	43.9347	128.614	137.244	74.1376	72.899	101.269	51.3634	119.719	39.547
O76031	CLPX	258.652	251.322	404.64	305.556	309.2	191.206	201.848	222.765	199.551	206.648
O76041	NEBL	95.1992	117.653	154.55	120.28	55.5347	51.9347	56.4865	70.0818	46.5476	29.5748
O76054	SEC14L2	1291.38	606.435	185.608	1281.72	290.59	356.924	408.451	349.997	518.121	302.813
O76070	SNCG	885.621	513.853	432.317	628.041	541.541	609.49	312.801	451.382	564.659	504.019
O76071	CIAO1	189.664	225.444	190.761	182.02	185.58	121.256	127.514	123.81	144.643	141.513
O76075	DFFB	11.4812	25.9429	45.3182	20.5023	31.9788	35.0145	30.7277	16.4335	25.3989	20.9229
O76094	SRP72	1000.9	1046.15	891.343	988.631	890.406	991.002	947.615	850.043	846.22	809.105
O94760	DDAH1	190.216	202.887	550.303	439.022	219.938	603.297	678.616	919.019	623.566	819.161
O94762	RECQL5	92.0959	92.6565	81.723	110.8	65.8506	41.5716	44.8084	36.7422	66.5127	54.7299
O94763	URI1	255.938	198.739	182.359	178.589	193.316	180.232	162.772	176.779	153.401	195.566
O94766	B3GAT3	349.419	305.424	114.732	127.6	201.407	234.745	214.106	220.837	190.304	220.214
O94768	STK17B	32.9247	53.6005	37.439	74.7598	69.9285	86.2088	90.2272	70.0873	96.8684	71.6302
O94769	ECM2	23.266	36.4151	71.3445	32.217	NaN	124.008	126.853	308.865	77.0211	65.3788
O94776	MTA2	576.171	501.593	789.851	542.207	622.762	554.995	492.697	557.716	615.262	506.532
O94788	ALDH1A2	1548.27	822.877	1766.94	1366.1	1784.36	1681.91	1946.31	2019.53	1326.85	906.387
O94804	STK10	88.919	124.108	50.2374	159.858	203.647	228.353	247.997	200.155	311.165	239.671
O94806	PRKD3	70.075	74.7995	73.5496	100.691	69.0685	98.1384	99.4921	102.104	78.802	77.8255
O94808	GFPT2	1125.61	642.683	919.962	1188.33	785.259	4208.89	2239.14	1241.14	1551.95	1822.03
O94811	TPPP	158.788	163.384	310.92	159.464	202.416	70.2187	76.3473	234.364	141.081	133.675
O94819	KBTBD11	82.1834	48.7852	50.6378	59.3058	63.0653	77.8345	106.751	295.778	112.494	119.028
O94822	LTN1	121.928	100.242	78.1245	113.25	73.0473	119.825	106.298	114.723	75.4282	82.6782
O94826	TOMM70	653.482	371.73	524.297	474.96	485.05	382.561	375.475	408.277	352.212	417
O94827	PLEKHG5	5276.85	2775.16	3243.72	1870.51	2443.9	4058.21	4385.41	6562.59	4318.12	7578.64
O94829	IPO13	172.711	137.009	95.5596	121.839	111.425	94.6229	112.013	104.655	100.352	106.708
O94830	DDHD2	79.2459	58.6255	82.9155	101.493	77.397	119.517	165.039	139.914	85.9572	117.677
O94832	MYO1D	1202.71	1024.73	1042.27	996.051	772.051	1808.53	2018.54	2206.98	1137.47	1553.36
O94842	TOX4	98.1688	124.591	165.438	92.5994	90.0827	65.1072	74.8138	93.3863	69.3557	90.4249
O94851	MICAL2	87.829	114.663	56.4723	137.83	98.8771	395.93	389.39	298.492	213.863	181.308
O94855	SEC24D	173.953	276.555	179.564	377.339	230.977	1021.04	1083.74	735.411	681.868	789.916
O94864	SUPT7L	72.35	81.2282	118.02	76.4579	93.4648	52.6632	77.2015	58.8392	57.8411	40.4275
O94868	FCHSD2	NaN	NaN	NaN	23.8006	28.0235	28.8491	25.9656	50.5813	62.5213	46.62
O94874	UFL1	851.18	935.627	755.272	1166.29	1034.19	1126.78	1213.02	1104.99	1236.19	1116.87
O94875	SORBS2	164.709	78.8292	99.3017	244.656	119.01	344.577	349.435	345.19	220.325	201.462
O94876	TMCC1	108.602	70.4379	52.78	61.5501	49.1276	57.8893	47.3412	34.1212	45.2284	64.6676
O94880	PHF14	117.571	132.736	177.943	164.032	116.859	124.492	148.277	129.626	117.329	104.319
O94885	SASH1	83.3541	57.9506	88.9703	302.372	100.509	70.5165	85.4132	95.5751	69.3238	76.5872
O94886	TMEM63A	242.808	127.078	209.203	380.832	246.12	140.273	119.567	158.306	144.303	156.714
O94887	FARP2	249.441	252.317	237.833	272.858	195.658	160.273	222.122	216.154	179.312	182.027
O94888	UBXN7	452.892	323.774	491.99	340.077	316.566	255.402	239.2	271.658	242.005	244.532
O94901	SUN1	676.338	498.125	517.197	670.042	351.514	424.234	577.534	739.256	514.151	645.662
O94903	PLPBP	381.458	598.269	995.41	656.244	904.487	691.204	833.162	964.338	1078.3	890.737
O94905	ERLIN2	168.994	217.264	178.053	194.467	262.8	214.972	231.802	198.602	224.782	237.857
O94906	PRPF6	492.541	598.7	670.92	622.689	618.56	544.019	553.987	525.845	623.34	564.157
O94911	ABCA8	NaN	56.6906	NaN	64.6731	NaN	70.49	28.9071	95.5804	32.2117	31.5153
O94913	PCF11	100.359	82.9623	149.065	123.506	101.581	87.258	83.4842	90.233	107.145	88.3761
O94915	FRYL	300.518	202.788	132.036	284.567	179.831	184.86	134.736	141.09	161.75	153.255
O94919	ENDOD1	3627.36	2154.4	1651.43	1073.54	1073.9	1399.33	1385.23	1407.37	1422.05	1963.03
O94923	GLCE	107.283	94.627	69.4236	99.8617	76.0276	81.7653	78.536	77.8126	65.2644	63.4266
O94925	GLS	207.055	257.904	110.855	209.833	130.371	194.694	181.563	169.993	148.087	147.571
O94927	HAUS5	120.81	149.981	142.487	175.643	113.237	107.301	94.1185	89.239	104.017	87.8103
O94953	KDM4B	33.7138	36.5904	38.0839	153.536	40.3394	46.7466	30.7467	55.3181	22.1624	35.8381
O94956	SLCO2B1	NaN	67.7703	33.2876	48.7616	162.518	143.368	89.7301	119.25	125.766	121.921
O94964	SOGA1	374.684	425.258	428.201	273.307	310.495	378.138	331.712	376.292	264.928	322.678
O94966	USP19	127.404	130.665	134.046	128.934	137.026	125.925	141.745	157.208	134.097	147.013
O94967	WDR47	148.904	146.203	82.5347	163.305	115.657	115.031	112	103.249	100.783	113.23
O94973	AP2A2	1058.22	1131.51	843.335	938.289	1077.38	1625.11	1602.56	1675.44	1443.36	1456.66
O94979	SEC31A	1418.11	1453.7	1071.46	1425.04	1216.92	2958.44	3225.34	2442.13	2309.35	2406.93
O94985	CLSTN1	624.758	704.185	1068.38	342.084	150.825	1981.97	1993.08	2412.64	448.606	1980.52
O94986	CEP152	17.5893	27.1805	20.7757	30.633	21.485	23.4474	23.1609	3.81914	NaN	19.2868
O94992	HEXIM1	289.309	352.553	251.291	155.908	222.214	224.597	209.871	197.274	173.294	217.809
O95049	TJP3	65.0789	33.6682	66.1312	67.3095	39.8894	58.5732	47.7091	118.85	41.3194	45.0074
O95050	INMT	NaN	NaN	NaN	NaN	NaN	62.4217	36.0702	176.402	NaN	NaN
O95067	CCNB2	72.9849	53.5072	109.291	64.2824	55.1711	54.4804	NaN	62.638	NaN	54.6518
O95070	YIF1A	152.892	134.567	92.7936	66.2156	120.592	305.702	276.138	215.451	131.36	152.573
O95071	UBR5	105.248	118.481	101.344	98.1114	94.8446	84.5048	89.8864	88.7368	77.5134	80.7996
O95081	AGFG2	43.6687	24.3564	68.1372	35.3263	41.0173	30.4585	34.7329	33.0298	35.3919	30.3936
O95104	SCAF4	244.978	216.661	208.967	278.89	187.291	160.258	168.103	146.852	200.53	169.407
O95139	NDUFB6	351.6	344.799	569.009	615.627	483.795	322.961	336.492	229.926	386.506	274.227
O95140	MFN2	347.286	319.945	361.066	418.718	290.589	322.724	298.175	366.178	313.613	369.976
O95147	DUSP14	801.947	595.254	256.716	345.735	276.726	212.362	90.1773	132.714	74.52	114.87
O95149	SNUPN	121.087	174.705	187.716	93.0096	97.1351	112.899	117.469	103.858	93.9328	98.3006
O95155	UBE4B	220.439	157.996	168.482	157.626	109.929	96.6507	94.1299	93.7644	95.5936	105.864
O95159	ZFPL1	390.081	344.717	180.819	313.381	195.68	223.725	244.939	137.278	138.463	161.15
O95163	ELP1	509.207	336.083	468.663	759.282	396.361	331.588	341.783	350	368.337	354.993
O95164	UBL3	70.7226	69.7759	186.954	67.2628	109.934	80.3699	76.9086	85.3845	56.1073	84.7394
O95167	NDUFA3	312.328	386.657	664.182	505.332	391.838	493.134	523.086	208.256	362.616	217.115
O95168	NDUFB4	1135.99	1268.38	1538.25	1277.58	1374.04	1352.82	1544.06	1679.09	1574.47	1657.15
O95169	NDUFB8	185.721	249.767	249.395	261.318	320.088	290.812	300.055	370.056	386.431	433.922
O95171	SCEL	384.853	120.502	601.056	255.505	342.938	80.8316	123.241	78.8672	88.8702	81.9021
O95182	NDUFA7	113.898	128.464	124.397	158.253	169.612	155.999	197.089	162.368	176.332	150.741
O95197	RTN3	493.358	256.897	254.702	264.685	222.384	252.013	182.262	121.662	173.6	137.81
O95202	LETM1	1772.93	1020.42	1164.76	1621.2	931.514	841.094	815.124	755.075	703.357	763.695
O95208	EPN2	170.628	115.176	199.985	144.26	128.479	117.03	106.086	127.846	67.297	110.458
O95210	STBD1	128.018	72.1465	57.284	86.8541	109.228	115.92	157.477	240.944	375.992	482.515
O95218	ZRANB2	275.484	288.813	141.538	253.299	189.053	286.694	298.568	184.529	154.117	143.282
O95219	SNX4	166.372	91.1305	66.4318	126.041	97.8354	220.278	207.469	158.699	133.512	173.487
O95229	ZWINT	58.4237	66.5982	63.6184	92.578	61.7578	61.6191	NaN	141.098	69.0139	NaN
O95232	LUC7L3	227.817	258.817	310.913	203.862	244.186	210.161	233.251	257.515	242.839	223.705
O95236	APOL3	101.117	219.082	57.6484	327.258	770.962	152.606	280.562	190.9	372.77	197.172
O95239	KIF4A	67.6381	62.0314	82.9589	104.139	66.2722	60.7931	36.3966	74.5484	60.3887	58.5862
O95243	MBD4	124.286	99.1788	102.514	80.7667	104.884	89.1418	83.215	82.3595	58.6243	60.1309
O95248	SBF1	152.402	146.567	167.874	162.011	162.448	152.848	177.846	182.589	138.512	179.124
O95249	GOSR1	258.237	232.917	607.316	235.961	210.774	242.739	237.545	215.914	199.802	188.361
O95251	KAT7	51.1645	52.1637	69.1123	45.5001	58.0534	46.6604	67.9023	62.9791	64.2673	65.5627
O95260	ATE1	77.0201	49.9795	36.0941	55.6437	72.1273	77.4166	87.3437	75.0472	76.9888	92.0589
O95273	CCNDBP1	172.932	177.247	112.183	64.3788	156.262	74.8934	83.6848	74.5917	77.4441	72.756
O95274	LYPD3	55.8774	37.2531	61.6323	54.0569	59.3847	45.1706	18.3696	30.5104	51.7627	40.2715
O95278	EPM2A	NaN	76.1552	43.3634	336.021	50.8741	53.9902	84.3215	108.584	117.112	155.759
O95292	VAPB	1067.38	966.706	890.608	1080.92	887.07	821.527	812.763	821.734	850.329	947.948
O95294	RASAL1	277.529	84.0952	105.873	140.537	110.701	85.9211	66.9165	66.088	94.0973	83.5481
O95295	SNAPIN	824.558	824.057	604.873	818.115	693.136	673.428	676.383	677.692	774.71	713.354
O95297	MPZL1	248.837	162.337	150.186	154.151	126.171	206.86	201.621	208.27	132.893	159.728
O95298	NDUFC2	619.49	671.293	861.071	657.153	795.792	796.041	955.393	868.797	891.623	1004.78
O95299	NDUFA10	298.369	304.274	378.251	467.191	421.252	356.479	386.551	309.56	530.88	416.573
O95302	FKBP9	1962.43	2162.72	789.831	1776.67	895.37	4582.56	4858.19	2938.99	2134.07	2647.01
O95319	CELF2	57.7738	92.4763	42.1935	107.169	185.393	152.601	234.602	189.902	243.027	204.714
O95336	PGLS	3331.84	3321.37	1281.69	2208.96	2059.32	2288.73	2500.14	2296.18	2227.47	2401.05
O95340	PAPSS2	106.09	184.307	107.016	200.572	304.095	755.29	686.79	542.003	503.173	480.276
O95347	SMC2	201.959	132.76	417.148	351.978	214.77	200.408	109.169	153.309	182.056	198.421
O95352	ATG7	109.724	107.803	128.541	218.193	234.77	182.246	179.026	197.397	241.799	213.225
O95359	TACC2	444.986	238.284	255.082	267.464	223.524	109.056	90.7697	132.656	90.5169	122.083
O95361	TRIM16	836.178	485.381	572.109	959.78	656.768	218.962	189.674	189.48	182.101	168.418
O95363	FARS2	92.1973	132.252	86.2819	135.751	110.738	82.0184	91.0948	93.534	101.159	106.026
O95372	LYPLA2	838.761	640.214	418.135	592.836	445.079	409.339	379.618	355.306	469.549	416.513
O95373	IPO7	821.777	1014.85	650.992	1495.05	914.382	883.123	858.849	705.21	916.237	821.363
O95376	ARIH2	67.4768	79.3092	90.7557	82.4328	67.8944	70.0733	82.8664	87.0428	82.3112	68.1393
O95379	TNFAIP8	78.9062	42.5882	53.4176	101.943	127.195	95.9713	87.6922	65.0235	69.3984	50.0429
O95382	MAP3K6	252.602	139.788	136.012	160.15	226.933	127.937	87.6547	99.7861	110.32	121.531
O95391	SLU7	91.696	67.592	100.348	83.2546	58.5983	70.1064	59.2897	59.9665	65.2813	63.4502
O95394	PGM3	1186.68	973.936	789.638	1155.54	902.511	1893.47	1687.95	1116.53	1117.83	1217.23
O95396	MOCS3	183.169	200.225	183.063	184.874	202.912	159.047	193.328	192.214	189.529	194.576
O95400	CD2BP2	290.296	298.166	325.897	302.609	357.359	291.25	289.146	309.801	332.791	342.098
O95425	SVIL	487.163	485.963	296.327	376.195	290.282	293.628	389.875	507.513	435.136	503.634
O95428	PAPLN	85.5766	108.9	88.7331	116.993	76.8551	112.282	125.883	193.62	220.116	197.376
O95429	BAG4	118.092	103.803	107.869	87.1985	94.7507	95.7798	67.9932	74.7046	61.0854	72.457
O95433	AHSA1	1783.29	3665.92	2252.62	2557.98	1775.35	1587.65	1772.67	1666.88	1690.77	1819.21
O95436	SLC34A2	NaN	NaN	96.4528	116.081	NaN	NaN	NaN	NaN	NaN	NaN
O95445	APOM	119.335	97.6807	289.984	218.181	185.17	414.764	351.806	667.508	279.198	219.538
O95450	ADAMTS2	167.226	150.4	140.331	NaN	NaN	143.647	109.882	270.826	104.595	99.9866
O95453	PARN	126.098	152.47	102.036	150.013	138.66	115.86	113.933	101.65	105.574	115.765
O95456	PSMG1	184.336	235.661	121.861	362.701	206.312	158.979	166.962	115.442	148.314	175.104
O95466	FMNL1	129.94	184.741	100.351	354.214	769.073	482.477	436.26	515.195	842.791	599.155
O95470	SGPL1	456.861	498.215	535.488	594.98	494.436	520.322	498.451	320.213	465.89	403.208
O95476	CTDNEP1	151.388	249.892	154.914	207.327	195.616	205.548	204.379	137.024	108.151	124.87
O95478	NSA2	141.055	153.39	178.001	111.422	118.153	107.325	85.4233	75.4869	64.1778	94.9523
O95479	H6PD	339.05	357.594	438.675	412.128	355.304	904.28	1013.54	1024.85	907.094	971.091
O95486	SEC24A	365.081	345.269	287.923	358.325	443.072	582.31	638.238	481.169	438.873	452.265
O95487	SEC24B	447.921	351.392	249.297	358.12	300.602	392.423	386.256	378.156	356.952	375.99
O95490	ADGRL2	105.171	38.6933	44.3126	41.6266	70.3725	66.9803	59.6835	105.042	40.4053	42.8432
O95503	CBX6	89.2061	128.834	173.967	165.392	113.498	182.082	248.391	192.546	169.946	194.155
O95528	SLC2A10	NaN	22.9853	NaN	63.7146	NaN	158.086	137.116	76.6296	48.2356	82.0621
O95544	NADK	171.29	118.826	123.995	172.136	199.063	132.046	146.825	134.444	124.759	133.078
O95551	TDP2	1335.44	1510.83	1323.04	1192.54	966.642	426.975	238.803	530.708	174.798	280.775
O95563	MPC2	9.82769	11.2257	26.1639	27.6866	21.4505	19.376	21.5072	39.1656	20.2314	25.5513
O95571	ETHE1	2508.91	2617.58	2024.35	2340.9	2063.37	1824.65	1969.53	1688.08	1312.16	1570.7
O95573	ACSL3	921.773	1013.83	1389.42	827.096	891.467	854.661	825.965	767.191	812.604	964.987
O95602	POLR1A	199.071	235.372	248.635	234.014	199.197	174.736	164.278	150.311	167.483	176.818
O95613	PCNT	94.6729	122.971	65.8037	69.0876	79.7396	88.1104	113.596	119.318	103.349	132.214
O95630	STAMBP	387.586	368.061	309.665	476.697	369.137	262.292	244.392	291.607	271.121	279.85
O95644	NFATC1	44.1361	25.1419	71.7932	52.8149	36.381	62.6318	54.0389	58.2111	70.1889	70.0955
O95671	ASMTL	435.032	292.178	548.398	404.004	376.016	547.775	527.674	645.83	491.438	489.924
O95674	CDS2	254.418	325.163	262.769	237.008	367.152	316.718	328.211	350.801	355.67	333.313
O95678	KRT75	8428.49	21489.5	1189.38	3333.29	2539.68	1025.54	3732.72	544.145	353.663	467.665
O95684	CEP43	240.342	153.482	245.346	242.408	202.073	197.057	183.647	164.196	157.09	97.918
O95685	PPP1R3D	578.68	546.68	1133.16	576.602	649.255	421.321	381.024	771.797	303.377	527.188
O95696	BRD1	46.3873	63.9829	119.677	72.3638	64.1724	61.5471	52.4243	61.9732	60.5208	56.3702
O95707	POP4	47.4384	78.5798	50.664	36.4136	46.7258	70.4374	75.4958	48.226	35.8408	56.3612
O95714	HERC2	132.314	151.002	117.638	168.223	121.627	112.974	97.0042	121.775	118.797	108.429
O95715	CXCL14	NaN	NaN	55.2213	NaN	14.3089	75.8358	25.41	130.431	NaN	23.6548
O95716	RAB3D	1395.72	944.69	1538.26	1197.78	1369.66	418.712	314.303	513.288	476.993	416.069
O95721	SNAP29	645.88	282.279	352.995	313.974	400.936	320.889	228.798	261.773	287.074	301.949
O95747	OXSR1	1145.49	1224.18	1545.98	1193.31	1485.23	1525.01	1651.11	1484.67	1439.05	1219.72
O95749	GGPS1	211.647	132.189	200.636	278.615	115.87	163.257	162.217	157.423	144.345	176.594
O95757	HSPA4L	1982.46	1332.6	1722.91	1112.59	1601.68	459.435	316.088	576.32	344.162	588.103
O95758	PTBP3	863.573	621.01	992.861	1033.11	584.071	524.884	430.917	506.327	592.494	507.233
O95772	STARD3NL	196.331	198.087	62.7097	233.055	264.326	349.102	270.998	189.102	170.765	215.108
O95777	LSM8	558.655	507.931	624.198	448.691	355.796	449.875	436.696	518.155	555.955	434.659
O95782	AP2A1	1625.21	1705.04	1306.15	1479.27	1443.24	1977.6	1919.08	1988.05	1786.88	1844.76
O95785	WIZ	161.797	139.975	156.234	154.888	105.549	145.443	149.026	131.155	105.784	122.449
O95786	DDX58	860.282	1014.82	575.784	799.513	796.911	639.43	704.903	536.149	541.456	582.077
O95793	STAU1	1275.75	1242.2	1183.96	884.708	956.351	839.358	847.683	771.326	651.73	730.34
O95801	TTC4	214.173	173.156	98.9853	171.967	157.79	119.893	110.392	83.3691	112.053	129.811
O95810	CAVIN2	103.648	54.0617	157.69	73.522	63.1848	112.698	141.254	375.283	246.835	234.575
O95816	BAG2	319.393	237.15	222.646	302.157	113.707	509.755	613.673	446.63	385.764	511.592
O95817	BAG3	2150.48	1348.3	1422.3	2077.39	1778.05	1114.14	1270.77	1483.63	1810.56	2314.11
O95819	MAP4K4	104.571	95.7543	115.425	124.902	95.4412	142.042	144.909	150.19	119.375	134.488
O95822	MLYCD	211.98	155.489	154.795	182.925	147.089	90.9393	100.712	157.217	143.265	141.272
O95825	CRYZL1	144.659	117.461	84.3594	114.61	113.406	152.186	174.731	135.692	115.586	119.542
O95831	AIFM1	1025.44	944.89	1295.38	1399.21	1117.52	965.26	1104.08	1455.58	1414.88	1349.97
O95832	CLDN1	851.471	345.755	123.108	257.789	194.067	48.8738	63.7835	41.7728	NaN	NaN
O95833	CLIC3	2482.18	187.134	2111.53	2809.32	1299.27	207.325	65.9218	288.581	177.123	65.455
O95834	EML2	852.295	682.679	650.117	569.743	751.615	312.836	305.275	458.95	391.841	410.9
O95835	LATS1	130.184	101.58	106.869	117.671	84.8311	90.4418	83.0658	91.4489	76.4004	78.0717
O95837	GNA14	75.5782	90.1747	59.0234	85.9906	93.2602	39.089	NaN	69.2701	18.8647	47.084
O95841	ANGPTL1	NaN	NaN	NaN	NaN	NaN	48.6936	35.4206	190.79	55.7773	60.0928
O95848	NUDT14	126.016	329.937	211.535	119.112	125.26	135.344	231.879	234.144	190.924	145.361
O95858	TSPAN15	112.755	74.4006	50.1825	74.4688	60.8376	86.2273	45.0145	44.3907	49.1595	56.9352
O95861	BPNT1	620.473	456.387	528.116	467.994	349.671	391.749	360.135	451.217	444.876	368.504
O95864	FADS2	67.4831	95.9638	111.577	67.21	42.6959	126.963	84.3162	127.597	102.108	74.8992
O95865	DDAH2	644.831	468.713	660.625	665.681	678.229	1513.04	2085.05	2564.36	1538.56	1519.53
O95870	ABHD16A	296.389	292.366	324.667	267.62	386.67	324.67	361.906	337.495	337.498	349.846
O95873	C6orf47	166.112	179.351	182.328	138.998	119.471	172.735	152.832	74.6068	94.3167	57.245
O95881	TXNDC12	1380.21	1431.84	973.095	1881.13	1123.41	1289.1	1224.45	1039.6	1452.21	1411.7
O95905	ECD	241.848	161.942	108.916	176.676	197.939	164.964	88.049	111.28	116.45	115.099
O95926	SYF2	101.739	97.2671	96.7389	85.918	119.586	73.8364	72.6615	59.248	92.0997	53.6379
O95967	EFEMP2	125.975	104.343	187.999	72.0693	57.2482	890.834	961.34	1064.21	388.762	637.684
O95980	RECK	NaN	NaN	43.1614	NaN	20.0141	78.1282	102.296	122.468	63.8389	66.5138
O95983	MBD3	38.1449	48.3436	33.3592	26.4114	19.5771	43.1471	38.8551	26.4663	30.3978	35.5345
O95985	TOP3B	51.9561	43.3023	45.6672	40.7101	39.7673	52.0349	59.4252	62.8116	49.8022	59.8827
O95989	NUDT3	256.291	333.63	243.108	254.635	284.86	346.61	368.667	326.311	296.024	266.836
O95994	AGR2	80.9111	NaN	276.319	1103.39	90.5795	92.4449	584.767	309.788	163.867	143.464
O95999	BCL10	494.176	371.364	282.156	323.13	418.43	307.41	268.975	193.07	213.664	244.553
O96000	NDUFB10	479.823	495.1	552.969	579.771	562.666	490.871	570.97	504.215	689.374	665.023
O96005	CLPTM1	361.367	278.089	355.861	359.467	323.862	318.133	256.707	255.199	239.627	242.314
O96006	ZBED1	99.1195	130.149	99.0794	99.0823	105.056	106.151	88.653	103.289	78.9938	71.3378
O96007	MOCS2	96.4663	30.803	51.034	54.258	35.907	57.0637	54.6178	62.3946	47.0787	61.7332
O96008	TOMM40	302.006	285.165	377.729	270.646	274.746	214.893	184.828	231.617	230.652	234.698
O96011	PEX11B	155.018	168.823	131.585	129.745	111.902	97.7878	106.534	90.2435	98.5026	92.9984
O96013	PAK4	388.267	144.856	294.991	174.033	190.61	142.824	117.99	137.382	88.3143	125.319
O96017	CHEK2	67.3468	108.072	267.345	124.067	91.6753	74.7284	94.5648	92.8871	81.0595	76.7226
O96018	APBA3	130.125	175.777	101.049	NaN	84.526	91.3495	80.513	94.617	104.424	110.55
O96019	ACTL6A	580.272	787.308	538.932	634.157	611.36	482.803	453.995	392.034	447.209	387.461
O96033	MOCS2	391.367	194.552	221.183	132.406	184.328	307.741	280.89	321.327	238.701	240.507
P00167	CYB5A	300.274	52.2606	669.068	209.543	352.216	335.988	375.179	445.423	319.591	320.554
P00325	ADH1B	NaN	NaN	29.4938	97.0281	NaN	79.597	81.4182	143.274	194.246	81.3608
P00338	LDHA	32403.2	36340.1	14953.7	29980	31608.9	24988.7	26794.5	23793.2	28422.8	28332.4
P00352	ALDH1A1	119.092	122.88	7808.62	590.669	563.09	498.518	590.317	2465.71	879.086	810.645
P00367	GLUD1	2118.22	1186.87	2805.68	2894.22	2194.45	1792.63	1815.02	2775.63	2645.68	2085.64
P00387	CYB5R3	2539.5	2625.58	2760.82	2989.53	2813.96	6258.1	6258.5	5594.24	4043.49	6487.17
P00390	GSR	676.513	853.616	1145.08	941.282	1187.34	835.825	1067.18	1163.55	1258.92	1230.53
P00403	MT-CO2	5265.98	6076.81	7367.2	6688.84	11608.9	8811.37	10182	10727	10828.4	10764.5
P00441	SOD1	754.123	526.181	387.077	763.805	477.821	660.207	684.621	493.289	557.888	589.738
P00450	CP	465.235	546.261	1515.05	533.182	849.755	2328.35	2234.08	3874.52	1232.22	2975.49
P00488	F13A1	700.006	1243.48	1004.85	1546.42	3246.12	8131.4	9154.51	8535.54	10108.7	10741.7
P00491	PNP	1026.27	846.514	719.719	765.9	772.773	842.28	516.804	689.072	690.373	528.101
P00492	HPRT1	446.816	660.317	415.464	608.971	534.46	441.485	407.918	516.532	563.677	597.726
P00505	GOT2	5310.54	7022.44	7984.37	7880.05	5652.84	4077.24	4878.79	6422.28	7188.23	5803.88
P00519	ABL1	102.993	75.8798	63.9511	100.065	71.2988	132.643	140.382	111.141	104.061	112.693
P00533	EGFR	1788.77	665.868	360.735	539.038	458.899	617.576	316.401	277.665	267.176	235.191
P00558	PGK1	11586.1	11828.6	8523.86	10066.6	10172.5	8898.43	9835.41	8435.44	9670.13	9222.72
P00568	AK1	1699.48	677.866	1315.46	2250.26	683.308	2524.34	4451.8	4847.4	7763.13	8987.93
P00734	F2	284.862	422.95	867.042	441.489	403.756	819.826	936.101	1483.58	818.563	772.545
P00736	C1R	119.067	134.304	177.839	190.308	135.565	693.642	712.926	619.691	465.766	554.551
P00738	HP	4287.47	5012.46	12538.8	5740.17	4957.21	20998.1	18326	47735.7	15762.4	25744.8
P00739	HPR	44.5567	61.2628	105.253	29.0495	74.9393	179.696	195.348	316.304	124.384	115.164
P00740	F9	51.7419	58.691	244.315	48.183	127.632	286.282	214.988	911.441	195.545	394.456
P00742	F10	NaN	NaN	69.5676	59.1952	60.2206	126.515	54.0862	181.688	71.1635	66.5135
P00746	CFD	3.42795	20.7267	58.2282	21.5326	27.0786	68.752	73.4398	96.9845	49.0578	99.4347
P00747	PLG	419.579	828.08	2349.45	1033.21	650.593	1558.03	1828.07	8848.35	1572.85	1866.09
P00748	F12	454.415	491.127	1877.06	858.425	566.114	2888.84	2133.07	4133.18	2095.4	1730.97
P00749	PLAU	77.4584	78.7109	151.372	124.349	63.9777	147.453	88.8179	174.886	68.2711	93.5683
P00750	PLAT	55.5583	43.4596	40.9015	NaN	33.4547	13.7305	29.1111	51.5603	28.153	NaN
P00751	CFB	705.39	742.415	2784.54	1492.93	721.934	4248	3200.65	6547	3570.65	4949.35
P00813	ADA	261.34	262.3	78.2555	292.244	286.952	240.975	275.881	224.203	335.891	275.507
P00915	CA1	976.193	1150.95	1327.78	551.663	551.354	3083.21	1627.72	3012.82	1153.63	2190.46
P00918	CA2	6534.91	1442.03	434.26	2511.39	1910.46	1497.19	591.479	934.71	652.493	1144.35
P00966	ASS1	1109.73	992.253	3407.98	3961.99	500.079	1252.1	1617.09	1670.72	1525.53	1367.08
P00973	OAS1	455.983	720.115	230.319	825.625	512.582	188.388	423.158	134.106	364.361	544.419
P01008	SERPINC1	1160.16	1422.14	4288.36	1832.8	2163.77	3976.66	5022.26	11544.7	3809.53	4314.56
P01009	SERPINA1	7194.43	6092.7	27624.6	7124.37	8005.63	23813.8	21060.9	85444.6	15228.4	39949.5
P01011	SERPINA3	2761.3	2136.8	12598	3486.74	2647.31	7654.65	6648.46	23384.2	5865.85	10600.9
P01019	AGT	359.383	284.155	1928.22	583.713	349.368	1093.2	784.926	3158.68	870.531	1583.75
P01023	A2M	807.259	856.63	3490.69	1277.95	2412.02	3805.62	3202.82	15342.9	4409.49	10993.3
P01024	C3	3038.69	3583.42	11125.7	4986.06	4126.49	19512.5	15399.5	44033.4	21469.1	28490.2
P01031	C5	158.809	197.077	1300.99	342.372	227.686	1412.67	929.919	3696.57	1001.97	1027.57
P01033	TIMP1	193.588	389.493	5025.06	510.831	227.777	965.433	924.69	2749.02	514.582	346.778
P01034	CST3	307.45	299.706	272.863	397.398	524.98	487.452	530.905	704.567	451.067	636.85
P01036	CST4	26.2317	22.6965	10.2016	104.349	15.2669	87.0975	92.9098	127.607	93.7995	54.2538
P01037	CST1	57.133	202.189	240.966	198.884	9.26866	242.523	207.987	294.359	238.705	190.742
P01040	CSTA	14672.2	5574.82	12742.1	11895.5	18482.8	6338.79	2684.93	5470.94	1511.04	1150.05
P01042	KNG1	826.717	915.446	3372.19	1098.88	1233.04	3308.43	3464.26	9739.23	2574.55	4307.55
P01100	FOS	36.8066	47.65	51.2115	NaN	18.4148	NaN	33.9394	NaN	NaN	NaN
P01111	NRAS	1211.28	896.548	774.135	992.655	822.399	883.136	911.242	894.487	741.467	810.809
P01112	HRAS	515.476	409.18	334.021	287.194	508.572	191.091	164.751	174.343	179.099	202.285
P01116	KRAS	118.79	49.679	103.612	62.5848	62.2412	55.3641	57.2668	61.057	44.7232	45.2757
P01130	LDLR	309.444	119.747	109.686	98.5306	116.137	253.319	90.9767	105.576	59.46	150.247
P01137	TGFB1	519.847	471.935	504.445	206.165	351.677	364.696	407.59	912.922	340.908	299.151
P01591	JCHAIN	331.886	602.231	1942.81	698.448	806.91	1666.63	4982.22	6448.28	1323.32	1258.25
P01599	IGKV1-17	53.5255	121.939	255.699	63.7138	73.8213	290.705	471.812	704.875	91.3771	269.153
P01619	IGKV3-20	1887.39	4602.82	7860.9	1471.5	3865.97	8689.49	17031.7	27230.6	4894.34	9272.23
P01624	IGKV3-15	2504.7	6028.18	7811.43	3997.89	5635.55	9936.58	22105.9	26212.5	7176.91	9941.19
P01700	IGLV1-47	323.994	1756.91	2948.36	430.509	1073.36	1094.26	4623.81	6438.76	783.887	1135.38
P01701	IGLV1-51	175.256	588.477	959.799	492.122	372.759	534.496	2123.58	1843.15	664.173	885.745
P01714	IGLV3-19	14.7915	44.9157	58.2215	66.1343	52.3576	98.1366	162.319	229.646	56.4114	74.6727
P01715	IGLV3-1	198.844	1537.84	705.059	325.893	275.168	1164.01	13047.7	2908.75	838.03	1481.29
P01717	IGLV3-25	31.2773	97.9219	96.737	174.289	79.8518	165.65	648.441	244.995	162.56	117.449
P01721	IGLV6-57	NaN	42.2967	33.1091	NaN	7.61855	39.7933	130.463	106.397	19.5789	49.6966
P01732	CD8A	NaN	60.3711	50.8115	NaN	237.913	78.0584	111.798	125.502	193.268	108.355
P01742	IGHV1-69	46.3694	69.4317	164.261	45.2122	78.6871	166.123	249.888	453.336	106.952	363.423
P01743	IGHV1-46	58.6395	47.1418	94.2635	NaN	40.6486	127.666	178.855	230.99	104.557	154.34
P01768;P01772;P0DP02;P0DP03	IGHV3-30;IGHV3-33;IGHV3-30-3;IGHV3-30-5	167.883	431.787	669.831	438.345	381.492	650.44	1516.56	2472.95	1577.18	1517.48
P01780	IGHV3-7	79.78	168.659	329.904	168.292	249.843	336.5	757.642	1668.62	586.435	1277.51
P01817	IGHV2-5	NaN	64.9003	60.433	82.3216	63.1668	94.166	226.19	116.753	59.6365	42.9524
P01833	PIGR	47.8518	NaN	129.219	263.309	31.872	107.676	87.1024	617.877	47.3377	54.2731
P01854;P0DOX4	IGHE;	NaN	24.7624	36.5232	24.7559	33.0036	NaN	NaN	157.115	NaN	35.2475
P01857;P0DOX5	IGHG1;	2216.22	8107.58	5649.9	3701.36	4630.54	15576.6	50237.9	27635.2	13112.9	21027
P01859	IGHG2	237.931	943.513	1049.83	428.047	947.449	1062.86	3610.63	3177.3	930.583	1580.24
P01860	IGHG3	2244.4	7871.57	8804.06	5110.46	6791.85	10392.3	28939.8	27952.6	9775.15	16355.9
P01861	IGHG4	134.635	279.731	638.368	295.784	473.831	347.764	956.02	3043.65	1058.32	281.463
P01871	IGHM	527.225	5002.54	4843.01	1022.53	1968.15	3404.86	32065.9	18637.4	4503.05	7214.96
P01876	IGHA1	2033.66	4632.02	10471.5	2631.98	2768.3	11249.6	20074.5	43724	8349.66	18881.9
P01877	IGHA2	4535.77	9788.38	25945.2	8115.56	8149.51	24073.6	39623.1	122358	19234.7	37159.8
P01889	HLA-B	342.564	6487.92	826.11	2747.42	8785.55	356.564	4753.4	4091.01	2925.93	7558.47
P01893	HLA-H	2347.13	5393.25	1152.91	4504.89	7754.29	3171.5	3705.77	3545.66	4549.04	4100.67
P01903	HLA-DRA	326.047	359.562	199.682	1068.75	2825.03	808.133	521.611	852.027	1034.59	1206.43
P01911	HLA-DRB1	246.268	371.293	223.423	753.013	1872.85	721.612	657.127	1165.48	1077.57	1092.35
P01920	HLA-DQB1	221.505	365.933	181.476	349.88	755.583	431.313	438.058	610.902	781.145	380.123
P02042	HBD	1470	3500.03	2756.66	1122.32	1272.97	5174.02	4499.38	7515.9	3338.77	4515.06
P02144	MB	252.353	528.64	663.319	2861.75	1166.78	2550.13	3943.14	6731.97	16122.3	17273.4
P02452	COL1A1	12218.3	31291	39849.5	26983.9	21620.7	225825	387871	368420	174238	185713
P02458	COL2A1	91.5341	191.607	275.363	108.704	265.895	1688.6	5400.45	4312.68	1671.24	1772.1
P02461	COL3A1	174.89	402.595	436.417	327.645	182.234	2462.93	3526.61	2088.5	1354.06	1365.07
P02462	COL4A1	61.7018	97.7713	111.554	137.87	110.907	218.953	210.743	443.38	185.536	303.487
P02511	CRYAB	4514.43	1321.64	1933.02	716.434	1419.92	1742.34	3085.65	10099.1	8210.27	17291.3
P02533	KRT14	444295	470375	104832	276920	322570	95569.7	64783.2	54552.8	42050.3	69417.2
P02538	KRT6A	490793	498248	247723	319702	418816	91644.4	56150	89660.9	33737.8	54030.1
P02545	LMNA	30745.6	29310.7	38504.7	38033.7	32416.5	34928.2	56068.3	78350.2	44782	57038.4
P02549	SPTA1	81.1951	85.8228	94.3741	39.4319	49.618	108.396	93.0681	164.806	82.5943	111.897
P02585	TNNC2	70.833	121.452	157.712	163.389	143.252	330.529	909.386	1976.37	2803.42	3414.76
P02647	APOA1	5988.18	6671.29	16053.5	7328.3	11556	22793.4	23609.2	57356.5	22820.1	27164.8
P02649	APOE	683.268	1894.04	2245.58	2006.76	3426.77	2336.3	4459.98	8174.82	4173.99	5903.74
P02652	APOA2	1363.48	1534.09	2455.88	1507.98	1771.73	4298.33	5076.47	14037.9	4072.75	5391.67
P02654	APOC1	164.204	162.078	359.553	309.353	258.837	495.911	557.184	776.088	341.94	244.225
P02655	APOC2	84.2283	112.467	208.69	169.319	93.733	248.045	338.028	633.346	330.135	371.335
P02656	APOC3	256.497	246.76	532.631	512.378	300.985	980.265	685.765	1373.51	962.692	868.008
P02671	FGA	1359.82	1712.52	7097.05	2890.12	2507.43	11896.6	6641.59	38046.7	10574.8	23647
P02675	FGB	5252.05	5910.56	29752.3	10017.8	8796.53	43701.9	21104.2	145380	30629.7	70646.1
P02679	FGG	776.293	900.414	5089.2	1654.13	1394.78	5782.52	2917.05	22506.9	4557.39	10543.2
P02686	MBP	206.843	601.454	98.6793	218.028	129.136	905.129	278.887	101.486	290.989	53.3744
P02689	PMP2	1626.08	354.562	49.436	147.006	97.4538	947.063	203.297	338.838	476.584	449.778
P02730	SLC4A1	110.672	163.056	200.491	60.5732	76.7646	274.326	206.959	367.531	146.628	248.267
P02741	CRP	55.1858	NaN	61.8951	44.2137	NaN	146.667	56.406	177.262	56.5712	392.659
P02743	APCS	681.711	675.338	3541.36	1484.99	732.799	5459.24	2706.77	14873.3	5466.27	9407.86
P02745	C1QA	43.8377	96.6078	315.461	99.3214	296.153	2298.96	1351.38	2522.1	666.639	802.283
P02746	C1QB	738.869	1089.08	2412.04	1277.77	1966.95	7965.44	4618.32	9882.89	3790.17	4673.91
P02747	C1QC	266.075	363.483	959.943	432.512	620.783	3055.24	1597.88	3615.51	1736.61	2316.17
P02748	C9	397.245	651.412	6132.75	706.245	505.64	2188.85	2787.14	8641.53	1734.54	4171.95
P02749	APOH	879.303	1232.94	1407.19	2221.32	1285.64	2675.14	1757.2	1699.37	1467.59	1542.12
P02750	LRG1	575.178	363.636	978.209	448.355	465.991	1635.26	1297.74	2809.18	985.945	2869.27
P02751	FN1	3632.63	8854.91	67229.1	6651.25	6219.93	110068	92218.6	233819	35234.7	49132.8
P02753	RBP4	37.8559	40.9432	54.3139	28.8118	57.7234	102.532	111.321	332.404	158.997	159.686
P02760	AMBP	672.073	586.714	2664.91	646.757	466.419	2412.66	2096.76	5955.54	2048.07	4285
P02763	ORM1	642.296	736.487	801.001	432.904	924.188	1752.25	2058.62	1116.52	459.141	1264.68
P02765	AHSG	248.461	297.403	692.119	341.516	355.478	783.822	990.052	2811.26	756.004	1384.56
P02766	TTR	662.23	774.445	1389.61	836.789	931.218	1373.88	1679.06	5887.57	2247.33	1433.01
P02768	ALB	53815.3	68840.9	81985.4	65426.5	73937	151663	207776	274952	134658	188136
P02774	GC	785.767	926.996	2421.43	1061.91	1241.59	3089.76	3337.04	4436.66	2037.9	3059.4
P02775	PPBP	43.0858	35.4424	59.5329	52.4284	NaN	146.125	54.819	84.1629	27.2007	45.5855
P02778	CXCL10	76.2132	91.9035	68.7971	60.6688	131.808	50.5833	59.8597	83.2079	58.3886	97.1386
P02786	TFRC	1215.54	1565.05	1560.52	922.802	1181.78	997.359	869.755	881.637	729.572	1024.43
P02787	TF	1826.16	2593.98	3576.4	2777.86	3474.63	7796.56	9316.6	12936.3	6773.04	12342.4
P02788	LTF	2017.17	1674.41	2222.4	12188.8	6369.55	2455.71	1992.62	5468.9	7279.02	4456.1
P02790	HPX	1418.96	1405.94	2705.91	2390.59	1924.38	6760.66	5485.29	11059.2	5969.16	9741.21
P02792	FTL	708.836	1033.43	674.452	1007.68	2807.61	2144.78	2379.11	2698.21	1851.88	1505.93
P02794	FTH1	2877.32	7314.8	4067.79	3037.81	5666.98	6950.52	10970.6	6594.08	7539.76	6373.57
P02810	PRH2	50.0282	NaN	67.6947	99.9659	27.7332	667.406	1198.81	888.264	1443.34	178.47
P02814	SMR3B	62.5309	46.4908	29.7667	122.661	NaN	121.84	86.4638	167.09	47.5484	55.7429
P03905	MT-ND4	151.09	191.58	233.562	295.823	200.681	301.787	201.369	127.456	202.815	154.657
P03915	MT-ND5	157.415	189.142	223.535	173.343	210.392	296.527	250.272	229.851	148.276	189.056
P03951	F11	97.9631	112.19	168.135	158.861	134.678	305.121	277.882	330.476	225.494	252.092
P03952	KLKB1	73.6336	101.596	349.865	124.304	85.2903	277.041	277.345	616.246	239.734	274.79
P03956	MMP1	721.548	427.742	1149.88	294.786	226.718	6045.57	1108.93	2224.39	603.498	1111.89
P04003	C4BPA	377.245	432.856	802.649	536.185	391.276	2335.87	1146.27	3003.68	1616.83	1823.34
P04004	VTN	963.299	1249.7	14860	1906.76	1739.25	4282.67	3373.35	56018.5	4861.53	8676.19
P04035	HMGCR	88.4714	55.487	107.989	89.2009	53.0951	54.8306	NaN	70.6293	58.9244	57.8847
P04040	CAT	1484.74	1311.87	1502.11	3180.68	2563.74	3656.53	2278.16	3051.12	2943.2	3096.74
P04049	RAF1	135.267	112.324	148.621	132.883	148.865	110.008	127.54	134.305	115.557	117.264
P04062	GBA	368.126	462.741	331.647	459.574	415.128	438.461	389.098	392.894	344.703	536.938
P04066	FUCA1	102.625	134.093	199.679	240.149	257.157	244.831	188.171	392.137	208.404	281.8
P04075	ALDOA	47857.6	33201.1	28690	21034.5	37917.7	27613.1	28619.9	32198.2	40296.9	48041.1
P04080	CSTB	22854.1	9215.9	11247.6	7291.98	7482.97	5747.2	3713.14	4801.04	2955.01	2815.54
P04083	ANXA1	46784	13705	125226	54816.4	65199.8	20756	18587.4	45552.7	23021.9	21201.5
P04114	APOB	604.12	674.802	1890.2	1928.34	1083.41	2584.08	2406.86	5824.69	4311.81	2523.8
P04150	NR3C1	125.305	72.9801	108.884	82.8955	118.144	114.486	117.714	132.141	145.518	130.235
P04156	PRNP	324.252	312.087	164.837	367.194	326.733	228.923	185.023	228.958	193.133	253.258
P04179	SOD2	3647.08	1678.32	2131.64	5390.05	5710.72	5997.27	6386.48	7421.01	13707.2	10288
P04180	LCAT	57.7941	41.5901	67.7893	61.1318	48.18	121.779	121.275	199.957	78.9374	124.122
P04181	OAT	653.619	904.523	894.05	1291.54	590.674	738.949	694.525	564.316	645.721	482.05
P04183	TK1	89.9416	84.9926	125.612	149.444	67.9715	78.4095	223.446	111.131	61.49	122.763
P04196	HRG	353.8	343.048	1844.12	479.194	233.862	954.129	942.497	3357.11	944.894	847.275
P04216	THY1	146.234	299.165	141.885	265.692	129.232	830.609	731.471	944.709	1089.6	1060.58
P04217	A1BG	493.348	668.982	1036.01	776.342	824.882	2311.03	2376.29	4739.13	1736.18	3332.94
P04233	CD74	274.558	323.895	168.729	783.904	1307.85	562.043	465.757	711.889	1138.9	627.404
P04234	CD3D	34.4881	35.3249	28.7534	76.9018	175.204	77.44	135.93	143.61	217.445	145.808
P04259	KRT6B	947084	632515	317453	594388	716302	96793.1	54157.4	83673.7	25913.9	27145.1
P04264	KRT1	23909.1	22430.8	33153.6	100966	41556.6	128071	66713.6	126567	38884.9	59122
P04271	S100B	45.2226	51.579	19.6118	71.2022	90.6446	70.2264	44.0062	42.7373	67.7062	56.2747
P04275	VWF	112.848	111.436	196.922	126.837	124.86	403.46	214.192	795.237	310.132	539.685
P04278	SHBG	NaN	NaN	86.5711	NaN	54.6122	123.131	97.307	139.81	61.7303	111.279
P04279	SEMG1	NaN	11.7786	15.8584	38.1505	18.4063	42.6874	33.0322	26.1423	41.108	12.9592
P04350	TUBB4A	68.2969	82.0517	61.0912	67.5751	62.9846	97.7045	109.315	103.831	127.219	102.243
P04406	GAPDH	29608.9	37982.6	38395.5	29558.1	37388	31153.4	33343.6	45628.1	44994.4	43176.7
P04424	ASL	434.495	173.658	231.299	305.736	230.075	311.291	301.904	257.501	234.541	228.538
P04439	HLA-A	10017.8	23821.9	3649.42	9859.31	13879.2	9873.81	14417.8	7284.03	15205.5	14637.2
P04440	HLA-DPB1	114.103	93.4167	NaN	162.363	378.288	273.262	195.947	202.053	342.227	375.213
P04626	ERBB2	503.942	307.32	870.883	257.664	320.417	180.56	193.168	297.81	155.36	178.188
P04632	CAPNS1	420.054	334.669	549.47	355.347	377.364	265.125	261.798	346.273	421.986	370.548
P04637	TP53	48.7497	NaN	130.061	85.7812	176.288	NaN	NaN	61.0885	NaN	NaN
P04792	HSPB1	67214	20913	45103.1	26397.8	31808.8	12803.7	10200.1	18627.9	14004.3	19515.5
P04818	TYMS	44.4907	50.7139	46.7962	107.372	72.4862	61.1479	43.402	27.3733	61.9466	35.4071
P04839	CYBB	150.123	217.311	100.656	427.088	970.636	562.936	369.729	442.192	654.659	449.783
P04843	RPN1	2761.74	2779.93	2759.55	2690.7	2859.88	4520.87	4673.67	3553.57	3356.26	3861.19
P04844	RPN2	2288.24	2812.19	2475.16	3145.58	2516.49	4975.23	5118.61	3340.16	3243.54	3206.25
P04899	GNAI2	3109.19	2823.64	2064.52	3931.11	5771.49	6372.97	5800.28	6677.35	6968.96	5994.4
P04908;Q7L7L0;Q93077	H2AC8;H2AW;H2AC6	99045.3	106995	177286	151617	187945	124059	148043	220609	214479	195552
P04920	SLC4A2	220.456	95.2447	116.542	92.4944	147.266	121.146	104.588	150.1	110.595	104.782
P05023	ATP1A1	9517.35	5883.75	8568.08	6552.35	7910.45	3528.18	3260.36	4622.49	3692.54	3993.13
P05026	ATP1B1	1530.02	844.58	1073.1	1136.71	605.569	531.23	444.875	902.947	770.32	1064.8
P05062	ALDOB	38.2044	83.5566	111.187	52.5397	155.122	188.835	82.6233	212.766	37.7415	104.231
P05067	APP	372.101	327.532	228.184	281.83	152.8	397.854	292.371	390.003	188.462	219.856
P05089	ARG1	213.049	129.155	189.133	892.609	301.632	1214.31	468.271	773.175	342.702	406.677
P05090	APOD	892.621	864.66	1307.64	1376.96	1413.42	1815.3	2023.95	2803.17	1543.86	1440.64
P05091	ALDH2	4458.13	2454.56	3145.34	5146.55	7149.63	3236.22	3622.51	5122.65	4579.63	3809.68
P05106	ITGB3	NaN	NaN	60.0469	29.8705	15.2183	92.3693	68.1129	170.163	40.1234	71.5649
P05107	ITGB2	313.757	321.339	364.526	1028.7	2162.12	806.163	507.931	846.061	1321.06	855.071
P05109	S100A8	30239.1	3203.43	10023.3	14821.9	19760.2	3496.68	1470.04	2946.62	4527.91	3126
P05114	HMGN1	477.219	396.103	432.284	520.417	368.579	394.463	333.665	112.937	133.491	59.3147
P05120	SERPINB2	74.5645	57.3067	269.405	277.8	230.688	147.11	73.7201	222.58	49.427	83.7991
P05121	SERPINE1	275.928	316.709	873.118	184.32	115.647	910.118	632.556	1313.86	157.2	505.579
P05141	SLC25A5	17568.3	19876.5	18708.4	26588.9	15157.1	11374.6	11141.9	11370	12716.9	12151.8
P05154	SERPINA5	58.0394	69.5487	108.268	70.1008	64.6371	289.014	255.37	448.048	219.468	365.626
P05155	SERPING1	1906.96	2214.35	5047.99	2429.79	3078.36	7353.05	6733.38	13149.9	5472.71	6225.56
P05156	CFI	212.12	225.727	928.728	188.307	244.909	1247.92	1095.41	2837.67	748.409	1235.34
P05160	F13B	NaN	NaN	47.6906	33.6423	24.5523	45.7743	57.2527	128.791	32.466	27.9106
P05161	ISG15	6698.96	6409.06	1261.47	5147.86	1228.5	2176.88	1886.44	829.189	985.886	1069.67
P05164	MPO	2062.52	1911.94	1744.47	6884.55	8597	2256.37	1605.88	4446.46	7776.43	6429.17
P05165	PCCA	195.333	138.508	265.138	195.842	159.958	249.835	265.578	392.753	338.02	317.765
P05166	PCCB	316.16	209.172	445.251	269.449	244.558	350.53	396.132	505.662	426.694	443.999
P05186	ALPL	66.1178	76.0666	125.484	104.356	103.794	184.645	317.896	224.432	112.313	219.581
P05198	EIF2S1	3460.29	5106.06	3261.2	3610.69	3563.49	2965.35	3252.44	2630.39	2673.9	2702.48
P05204	HMGN2	128.451	164.324	114.671	200.259	87.5059	82.4433	90.2623	117.683	318.89	327.979
P05362	ICAM1	483.865	387.053	115.009	344.137	908.83	675.015	606.108	378.425	447.276	528.532
P05386	RPLP1	455.495	407.041	116.068	284.317	202.44	278.394	240.888	148.94	146.402	143.477
P05387	RPLP2	10748.5	10607.1	8102.94	10745.5	8629.2	9880.93	10087.9	5956.89	6535.03	7185.15
P05388	RPLP0	4451.54	4507.34	4858.38	4827.9	5024.33	4679.6	4775.03	4197.18	4206.77	4380.89
P05412	JUN	70.6019	95.2652	50.8574	77.5724	53.5632	45.6318	53.2647	42.3184	41.3598	51.1369
P05413	FABP3	310.275	405.679	584.987	1482.38	1194.59	2102.69	3205.53	6058.23	9748.76	12215.8
P05423	POLR3D	2650.74	2056.29	1975.23	3723.57	1855.25	506.67	708.33	601.046	723.077	886.126
P05452	CLEC3B	91.5225	79.7682	1074.66	195.042	106.391	905.553	536.981	2839	417.737	406.401
P05455	SSB	602.672	701.302	897.737	918.407	705.572	652.129	627.963	434.399	525.977	384.656
P05538	HLA-DQB2	69.4383	32.044	34.7428	69.6262	74.1958	39.6677	79.4144	58.0926	29.4068	44.9433
P05543	SERPINA7	85.4499	52.041	61.9121	48.4817	46.9558	112.351	138.696	225.803	50.7104	145.453
P05546	SERPIND1	225.594	246.616	1266.68	481.491	379.83	1120.22	865.348	3765.78	1166.36	1272.26
P05549	TFAP2A	224.474	260.989	136.857	213.254	198.048	78.0324	108.235	78.9249	80.0728	76.33
P05556	ITGB1	1027.19	1253.26	1313.24	1046.55	870.537	2140.27	1825.21	1906.37	1301.57	1349.34
P05771	PRKCB	39.9709	50.9729	17.7237	104.873	143.314	70.7288	56.7855	57.7394	158.387	67.0849
P05783	KRT18	1389.02	4560.41	16369.8	10424.6	3267	611.528	760.852	3572.2	1999.01	832.639
P05787	KRT8	289.376	2405.61	16315.2	4609.11	1884.39	267.363	570.036	2519.49	1264.69	362.242
P05976	MYL1	249.567	414.697	3762.44	2648.15	2248.46	5369.32	15975.7	32089	43087.3	65507
P05997	COL5A2	1079.18	2009.78	3404.36	2105.55	967.741	11250.6	11539.9	14102.4	5794.3	6324.87
P06132	UROD	192.698	170.128	137.455	242.418	155.985	155.9	160.492	230.518	275.38	196.606
P06213	INSR	105.708	146.385	154.503	129.106	77.3479	152.832	150.571	169.968	140.169	190.81
P06239	LCK	85.3756	50.4403	NaN	74.5419	81.9328	34.6303	61.7749	79.3366	124.266	77.485
P06241	FYN	NaN	28.6711	33.7333	46.1675	97.0028	93.7649	115.747	142.793	119.011	118.446
P06280	GLA	243.492	257.843	157.996	191.981	295.216	377.754	255.025	331.364	230.533	463.692
P06312	IGKV4-1	172.573	338.337	394.866	304.794	414.122	646.732	1844.41	1330.16	641.823	402.541
P06340	HLA-DOA	36.4572	13.5963	NaN	70.626	120.108	55.7238	32.5054	31.9972	147.673	59.5606
P06396	GSN	15567.7	12377.8	18180.9	25935.6	22452.3	27042.6	29505.6	55951.2	38588.8	35536.4
P06400	RB1	98.3482	70.6129	127.621	77.8566	105.957	77.2057	53.2542	71.5696	66.3747	70.946
P06454	PTMA	367.378	391.338	512.898	313.804	516.956	588.278	491.628	747.741	479.337	703.942
P06493	CDK1	583.983	423.435	1041.48	993.238	764.002	612.186	281.313	502.369	404.862	425.093
P06576	ATP5F1B	9381.56	11308.2	22372.1	11720.9	15894.2	11187.9	14190.6	23534.8	23335.1	23567.3
P06681	C2	97.8519	104.353	250.2	145.713	123.218	387.786	326.619	599.123	262.463	435.454
P06702	S100A9	25945.5	2883.96	9862.77	12934.2	19727.2	2736.35	1055.53	2843.25	4661.68	2802.78
P06703	S100A6	48181	35105.5	33053.8	60558	56798.7	39804.9	43678.9	46005.7	44054.4	46625.8
P06727	APOA4	1750.11	1177.59	3080.21	1271.05	1200.06	7629.95	4242.35	13427.9	3778.06	4270.44
P06729	CD2	NaN	11.0968	NaN	33.4104	49.2098	16.4359	41.7646	45.6539	60.4037	43.5229
P06730	EIF4E	853.708	956.38	706.499	674.422	657.223	693.737	689.159	678.877	531.188	547.189
P06731	CEACAM5	112.28	91.4503	1249.44	216.818	391.453	16.0586	137.274	247.277	55.2523	NaN
P06732	CKM	453.703	1009.25	2006.4	4508.48	2659.17	5461.03	12328.2	21626.9	47109.8	37827.4
P06733	ENO1	37373	37921.6	32714.2	32643.8	35621.8	25137.9	26519.7	25519.4	27836.6	28330.5
P06737	PYGL	1480.41	1292.89	519.489	1106.62	1244.15	942.162	851.245	632.136	753.108	665.498
P06744	GPI	4948.69	2751.56	6981.96	3398.24	3969.07	3953.07	3692.38	4279.98	4907.09	4691.9
P06746	POLB	99.0912	98.9658	153.462	91.71	128.325	87.0172	96.5348	114.46	75.1671	89.2363
P06748	NPM1	3113.39	3776.18	3311.92	4270.26	3187.65	2881.16	2699.02	2481.15	3364.25	2906.5
P06753	TPM3	8029.07	6849.94	4696.17	7543.48	4949.03	15107	20667.7	16697	28376.1	33412.4
P06756	ITGAV	690.723	334.365	622.821	1022.29	358.619	1191.62	1207.72	1226.38	775.21	914.526
P06865	HEXA	717.444	1031.77	444.916	624.304	787.409	1424.17	1278.95	940.347	870.779	1519.92
P07093	SERPINE2	71.261	104.121	132.803	133.483	86.3941	124.018	193.082	164.218	117.011	221.249
P07099	EPHX1	4015.91	1637.01	9167.46	2070.85	2359.89	4160.77	3921.84	5264.19	3963.4	4255.83
P07108	DBI	1493.87	1272.85	3351.99	1590.98	2401.2	1373.49	1560.23	2015.03	1086.44	990.984
P07195	LDHB	3072.02	6964.56	11965.9	11728.5	6578.85	6262.17	6755.86	7754.29	9889.33	7394.75
P07196	NEFL	79.1325	427.281	79.5972	307.944	251.999	528.707	464.028	209.557	385.721	96.6049
P07197	NEFM	173.214	132.152	106.581	67.1514	75.4511	194.937	212.482	111.912	125.949	67.8018
P07199	CENPB	155.849	203.325	202.925	125.938	159.564	129.578	128.071	128.57	125.493	110.892
P07203	GPX1	512.725	662.447	811.723	938.348	1326.53	1322.97	1249.56	1349.44	1424.8	1074.57
P07204	THBD	141.792	76.4624	29.6416	42.286	61.5079	51.849	79.8113	102.098	24.5023	44.769
P07205	PGK2	467.03	497.799	398.901	331.669	379.279	367.667	408.568	187.293	298.056	174.429
P07225	PROS1	139.118	95.2235	282.898	117.989	87.0352	285.714	207.517	647.955	258.088	286.792
P07237	P4HB	6628.31	6058.26	5443.41	5121.78	5090.13	9885.14	9416.04	6482.02	6020.88	7772.18
P07305	H1-0	6365.59	6446.94	12687.7	4153.2	5242	6771.62	8808.58	10816.2	7565.31	11415.3
P07311	ACYP1	235.107	277.877	163.312	104.022	141.807	140.458	167.247	165.374	143.786	166.105
P07332	FES	116.122	72.4261	40.6925	101.413	112.218	109.862	89.4632	105.961	139.965	133.7
P07339	CTSD	12687.4	8386.02	6184.01	12972	15246.9	15180.7	10548.2	11963.5	11084.1	16652.2
P07355	ANXA2	47540	38866.1	32355.2	33917.2	41646.3	45838.7	52598.7	46244.5	39757.6	44201.5
P07357	C8A	90.7729	90.7166	392.283	146.107	137.929	342.91	263.254	663.544	393.116	574.742
P07358	C8B	70.2531	70.8208	389.245	117.132	117.6	536.947	334.4	1053.39	412.442	620.447
P07360	C8G	132.808	145.291	1116.12	251.477	226.599	807.456	392.792	2569.57	724.806	1292.36
P07384	CAPN1	9181.56	7870.68	10610.1	6667.24	7747.07	6072.49	5989.5	6761.42	5697.22	6023.09
P07437	TUBB	14873.7	11483	7515.22	10498.2	11586	17220.5	17812.2	16203.9	17405.9	16543.5
P07451	CA3	233.751	557.588	716.346	744.661	408.805	1664.49	3272.08	6898.79	6439.12	4890.79
P07476	IVL	6455.77	804.255	2748.41	3539.32	1962.02	610.803	136.495	238.865	96.4287	136.777
P07478	PRSS2	674.866	453.012	376.67	681.297	1150.08	852.244	1056.67	1611.66	1128.49	743.047
P07585	DCN	289.521	907.524	737.925	1003.68	501.271	8125.47	11596.5	9690.36	7808.41	9776.26
P07602	PSAP	1135.08	1803.51	1152.4	1983.92	1574.11	1684.46	1457.02	980.833	1237.34	1266.59
P07686	HEXB	668.027	793.43	513.486	833.667	1037.61	1339.34	1212.6	1081.39	1055.2	1573.77
P07711	CTSL	76.5133	NaN	NaN	74.4521	107.408	130.042	75.1717	93.7531	104.384	96.0596
P07737	PFN1	12049.1	13926.3	8886.26	18696.9	19202.4	15320	15201.2	13537.5	19571.2	15338.9
P07738	BPGM	808.485	712.369	397.766	637.229	612.648	858.406	673.716	870.905	693.493	543.826
P07741	APRT	9519.79	9160.18	5933.06	6808.75	7904.65	6219.5	6442.87	7053.16	7507.35	6559.01
P07814	EPRS1	2409.6	2448.83	2619.38	2765.34	2792.12	2722.39	2619.52	2333.39	2272.45	2391.4
P07858	CTSB	6379.62	7227.21	4061.54	6869.57	6656.5	7901.16	6634.3	8244.13	8137.93	7542.22
P07900	HSP90AA1	8898.77	12321.1	9348.51	11030	9553.56	8425.99	8900.94	9609.86	10246.2	11630.8
P07902	GALT	267.523	164.166	423.036	336.562	235.419	207.039	205.394	357.641	288.013	263.479
P07910	HNRNPC	9560.32	12367.5	13853.1	10942.5	10745	9309.26	9429.31	9580.02	11895.8	10949.8
P07942	LAMB1	294.735	1171.19	1293.67	1272.05	683.763	2808.59	2855.6	3989	1936.75	2661.96
P07947	YES1	624.522	563.25	493.545	587.216	519.866	524.998	473.568	524.253	449.642	461.259
P07948	LYN	106.834	64.4602	161.444	137.001	197.858	141.258	108.931	186.716	227.661	186.663
P07951	TPM2	27659.8	27614.3	23229.6	29889.3	25269.2	106364	152569	173233	210479	398587
P07954	FH	872.868	595.022	1096.67	950.833	813.284	741.497	754.547	879.759	907.273	907.932
P07996	THBS1	1716.96	1706.28	2563.22	1372.94	739.508	13569.1	9282.95	7763.97	2702.73	3591.6
P08069	IGF1R	67.3568	71.1232	75.6151	60.2619	44.3187	57.294	64.5086	77.6378	50.0153	67.7919
P08123	COL1A2	7148.75	18109.3	22945.7	15440.9	11598.5	116431	155640	186437	86771	100019
P08133	ANXA6	1127.45	2945.6	1800.34	4528.37	4460.32	12267.3	14570	12526.2	14345.6	12614.5
P08138	NGFR	NaN	NaN	NaN	NaN	13.7254	13.4971	12.2706	23.8235	NaN	NaN
P08185	SERPINA6	134.982	179.805	297.355	174.28	240.162	444.864	492.636	915.178	329.987	656.061
P08195	SLC3A2	3512.36	5413.43	3615.65	2847.12	2576.61	1824.45	1318.14	1273.11	971.23	1017.9
P08236	GUSB	404.735	454.04	570.105	563.286	665.368	933.853	726.803	973.269	775.249	982.189
P08237	PFKM	737.728	957.286	1484.58	1242.13	999.286	1016.78	1299.5	2971.32	2484.36	3495.77
P08238	HSP90AB1	31203.8	34449.8	31329.4	35766.4	34389.3	27127	25094	30651.3	36564	38186.5
P08240	SRPRA	378.669	537.737	372.629	529.525	535.397	815.883	782.996	568.282	638.272	637.217
P08243	ASNS	114.922	98.9409	144.162	106.311	104.096	70.4247	75.2486	88.6798	67.9565	64.9151
P08246	ELANE	1028.44	1606.69	1894.53	3669.03	4752.88	1569.5	1145.34	4939.34	5218.78	4972.22
P08253	MMP2	76.1946	110.451	584.95	151.915	64.3958	616.162	709.223	1546.35	437.576	521.309
P08254	MMP3	70.4556	57.3783	222.372	82.987	59.7886	695.097	238.395	983.175	288.017	186.853
P08263;P09210	GSTA1;GSTA2	119.619	933.162	65.5445	119.198	422.646	NaN	125.385	59.147	NaN	NaN
P08294	SOD3	83.1208	96.3384	169.117	202.02	253.155	443.181	278.847	1671.16	1590.63	1187.47
P08311	CTSG	1256.92	1325.12	1421.71	4444.04	6564.07	2742	2478.85	9611.75	8348.11	11349.4
P08397	HMBS	234.787	328.67	287.762	208.168	241.813	229.031	244.444	247.966	223.581	228.809
P08473	MME	NaN	46.7613	84.3211	92.1197	95.0386	212.992	222.984	106.825	127.193	209.201
P08476	INHBA	139.222	142.802	267.926	97.8353	76.3041	363.743	245.094	382.077	60.4803	161.202
P08493	MGP	NaN	87.8946	150.47	63.5233	NaN	163.023	254.097	1547.14	181.549	495.326
P08514	ITGA2B	41.4093	56.5018	76.9368	40.3483	39.0429	103.997	51.306	94.2761	72.7136	72.1246
P08519	LPA	272.95	156.093	524.266	297.418	45.8869	655.388	61.074	902.51	561.817	252.81
P08559	PDHA1	2156.14	1969.62	3042.06	2148.91	2758.6	2963.69	3860.86	4064.59	4351.49	5081.14
P08567	PLEK	66.6602	62.2613	24.064	194.574	228.768	157.754	127.414	146.34	215.841	163.907
P08571	CD14	597.648	466.995	489.33	482.72	1300.83	1324.3	961.049	1211.74	1195.46	1303.78
P08572	COL4A2	348.117	963.013	1483.37	1143.89	1017.81	2948.8	2666.17	7725.37	3013.75	4395.74
P08574	CYC1	444.102	280.072	475.884	449.943	324.259	294.965	356.651	411.295	411.862	366.008
P08575	PTPRC	212.963	322.641	199.006	761.987	1339.23	769.228	734.484	973.779	1616.84	945.089
P08579	SNRPB2	334.075	382.076	380.349	443.936	417.818	384.141	351.659	436.962	439.431	350.339
P08581	MET	147.43	96.3096	103.993	93.535	77.7467	134.805	79.5378	96.7502	62.3885	75.5644
P08582	MELTF	713.961	118.148	264.012	150.61	106.335	273.093	167.06	181.418	130.457	118.905
P08590	MYL3	217.081	197.332	1137.49	1600.33	874.431	587.062	2731.81	7682.8	16053.9	16633.7
P08603	CFH	100.939	126.616	474.276	225.586	161.742	973.52	732.996	1402.08	653.455	722.323
P08621	SNRNP70	4318.64	4922.4	4757.28	4209.09	3717.19	3797.53	3699.02	3505.84	4345.84	3767.9
P08631	HCK	156.757	151.103	256.813	287.555	446.42	336.155	213.671	278.463	435.504	390.491
P08637	FCGR3A	34.7552	54.4272	28.7221	131.879	217.374	121.57	112.138	137.028	149.157	192.027
P08648	ITGA5	359.19	420.796	385.504	304.722	264.988	784.424	751.191	1119.39	581.242	623.984
P08651	NFIC	86.4295	122.396	178.033	101.093	103.302	201.033	254.91	161.37	149.019	180.016
P08670	VIM	11531.4	30495.3	16785.2	55467.1	59333	97725.8	120167	127515	117286	132286
P08697	SERPINF2	196.542	310.016	965.389	387.692	314.963	664.735	784.067	2375.82	633.266	758.048
P08708	RPS17	304.842	316.3	309.606	309.849	322.567	266.924	274.792	211.378	218.982	213.376
P08727	KRT19	94776.2	322846	327352	23727.7	59095.5	7403.94	27880.5	70530.1	1874.26	5103.09
P08729	KRT7	874.611	1972.56	2237.78	9020.69	1570.62	565.494	872.966	829.51	329.767	210.84
P08754	GNAI3	3284.1	1573.94	1452.01	1929.41	2089.84	1808.62	1583.69	1624.45	1675.73	1480.92
P08758	ANXA5	27035.5	28956	17379.5	34846.4	28401.5	61138.1	71644.5	49507.4	59056.7	65978.2
P08779	KRT16	121725	101191	28686.2	69340	81768.6	26070.5	8101.24	9802.03	4497.49	3815.44
P08842	STS	NaN	49.0925	58.7062	95.0131	87.8837	139.705	140.81	165.588	95.6005	151.039
P08865	RPSA	11425.1	11864.6	11089.1	10233.5	12590.8	12183.5	11316.3	11344.6	10834.4	10890.7
P08913	ADRA2A	59.5829	37.996	23.0246	32.8829	46.3893	79.253	142.043	84.7727	68.5493	82.8513
P08962	CD63	75.1398	135.25	202.06	223.905	257.931	301.842	220.649	243.509	238.247	217.104
P09001	MRPL3	155.431	102.105	110.657	52.82	90.3055	121.487	109.78	105.652	66.2649	78.2557
P09012	SNRPA	563.996	636.689	662.819	614.124	582.381	657.368	650.443	625.031	749.616	536.36
P09038	FGF2	NaN	129.718	44.5606	NaN	37.2882	77.9376	53.0144	103.16	91.0209	90.6894
P09104	ENO2	13045.1	11355.2	13793.6	5647.63	7825.68	12523.6	15099.4	15762	12303.1	10223.4
P09110	ACAA1	475.376	552.795	472.65	660.663	661.786	347.623	314.749	379.439	424.258	366.981
P09132	SRP19	87.2553	136.249	138.227	80.5146	69.1943	72.9601	88.3114	71.1562	81.7053	68.7057
P09172	DBH	NaN	NaN	27.2683	NaN	NaN	NaN	NaN	36.2107	NaN	NaN
P09211	GSTP1	6966.02	4881.3	5719.33	2108.29	3970.81	3256.8	2376.21	2878.72	1406.41	2237.36
P09234	SNRPC	461.732	483.911	410.95	487.894	404.041	382.742	314.041	422.524	359.451	388.463
P09237	MMP7	79.2717	97.25	224.24	210.1	105.957	81.8158	42.4805	412.957	20.8999	42.159
P09238	MMP10	475.738	704.488	976.996	144.486	124.862	7335.75	5238.48	4743.96	267.69	4332.79
P09326	CD48	43.9068	69.6432	58.8459	136.061	277.445	110.716	121.881	151.134	297.175	144.947
P09382	LGALS1	5968.29	8459.78	3580.69	8967.48	5922.76	28012.7	28543.4	20863.6	17833.9	20918.9
P09417	QDPR	859.353	1308.26	966.407	986.324	949.856	1139.42	1549.22	1523.89	1977.68	1865.77
P09429	HMGB1	457.593	567.972	716.71	713.125	657.681	702.093	725.078	671.814	1038.57	881.539
P09455	RBP1	13750.6	3782.59	4323.31	4632.98	3022.3	2386.24	2407.54	1761.18	1263.28	734.366
P09467	FBP1	234.429	222.677	394.873	855.659	6990.94	648.769	312.679	986.373	748.218	723.965
P09471	GNAO1	304.092	368.28	448.885	592.4	489.618	387.85	414.857	1094.68	507.293	469.479
P09486	SPARC	188.531	563.352	1401.34	282.777	96.3481	1672.41	1613.02	4640.88	560.936	784.715
P09493	TPM1	419.312	435.076	172.657	282.185	190.546	1935.33	2932.81	2534.04	2478.82	4892.54
P09496	CLTA	3716.16	3026.58	2808.27	3469.7	3926.5	6074.19	5156.23	4187.64	4332.78	4291.55
P09497	CLTB	4734.1	3305.42	3156.46	3157.44	2847.13	2472.1	2397.45	2574.83	2096.58	2176.37
P09525	ANXA4	7973.91	4186.09	5184.87	5469.99	4886.46	5220.7	6599.54	5558.7	5034.61	5193.4
P09543	CNP	1487.64	1408.3	1131.84	1491.09	1454.44	1850.42	1909.16	1622.05	1697.05	1461.39
P09601	HMOX1	839.118	1132.24	1386.08	1821.4	2258.32	2366.69	1735.05	2361.54	2736.1	2686.17
P09619	PDGFRB	87.8679	163.892	149.016	167.872	86.2239	546.104	557.695	680.197	394.363	455.642
P09622	DLD	1135.89	583.596	1086.43	935.957	900.027	746.854	977.007	1248.23	1301.51	1371.54
P09651	HNRNPA1	6002.16	8202.06	7712.2	5677.57	6007.11	6819.92	7152.01	9165.51	9201.49	9850.9
P09661	SNRPA1	1120.36	1263.91	1460.28	1273.72	1095.5	934.627	967.518	892.973	1027.16	911.266
P09668	CTSH	230.469	154.422	37.5071	85.1733	144.675	203.417	133.811	92.524	92.3242	136.753
P09669	COX6C	726.984	716.707	944.87	793.366	1481.58	1109.39	1337.89	1443.01	1567.46	1679.68
P09758	TACSTD2	4444.27	2094.65	4081.27	1817.41	2958.17	278.736	187.318	616.315	116.241	109.043
P09769	FGR	102.523	105.353	82.7757	138.827	182.507	117.22	73.4014	136.95	193.887	163.874
P09871	C1S	694.938	985.274	1096.67	1040.24	1003.5	4952.13	4518.17	3861.64	2452.18	2532.3
P09874	PARP1	1065.77	1195.41	3109.59	1523.48	1496.3	1305.74	1425.65	1692.4	2128.07	1750.97
P09884	POLA1	92.6583	79.9827	122.167	181.72	80.887	67.7123	58.3328	32.2074	76.0657	69.5252
P09913	IFIT2	413.865	1108.25	115.566	574.095	695.7	420.653	445.036	311.036	444.071	379.57
P09914	IFIT1	669.557	1368.61	102.385	886.495	811.877	572.458	597.825	362.533	582.23	577.493
P09917	ALOX5	165.088	181.22	150.257	288.618	373.952	268.539	239.905	343.189	464.179	324.864
P09936	UCHL1	114.445	2316.05	3256.31	499.914	160.798	2087.68	3291.73	1634.18	1794.11	1805.19
P09958	FURIN	221.555	163.979	110.439	82.119	62.1088	102.246	80.1525	107.205	106.482	78.2955
P09960	LTA4H	974.889	869.931	1075.93	1399.18	2925.62	914.11	736.097	1184.18	1443.66	981.9
P09972	ALDOC	2583.18	921.388	9288.85	1119.24	2922.63	1809.61	1997.98	3991.23	1813.64	1782.2
P0C0L4	C4A	936.824	1298.65	5389.19	1996.12	1633.05	6358.59	5236.92	17305.3	6331.03	12293.9
P0C0L5	C4B_2	NaN	163.309	315.824	212.505	226.843	397.361	386.78	1234.15	457.194	717.203
P0C0S5;Q71UI9	H2AZ1;H2AZ2	1571.46	1751.29	3363.67	1326.25	2023.35	2494.22	2804.4	4952.55	3124.7	2483.01
P0C1Z6	TFPT	50.2879	50.8882	41.1847	37.6632	34.9737	38.6039	35.8107	30.7183	34.3641	28.885
P0C2W1	FBXO45	301.645	142.841	194.575	162.302	235.61	130.295	144.656	118.918	115.571	118.98
P0C7T5	ATXN1L	96.8566	126.062	63.3021	49.2915	72.9315	81.2715	88.7709	84.4329	71.2016	77.0267
P0C869	PLA2G4B	162.953	185.439	418.572	35.8728	394.802	35.0231	57.1529	73.5351	49.0925	21.7481
P0C870	JMJD7	260.788	167.599	239.967	152.217	196.748	92.879	72.9051	134.878	131.383	117.163
P0CAP2	POLR2M	112.112	131.584	117.006	96.6889	100.336	113.418	133.941	113.325	114.108	120.281
P0CG12	DERPC	336.502	244.701	417.359	307.081	283.273	197.878	182.069	246.097	234.136	205.568
P0CG29;P0CG30	GSTT2;GSTT2B	71.2639	78.3502	170.65	121.123	111.038	131.345	170.071	150.019	183.143	223.187
P0CG38	POTEI	1655.81	1662.14	836.585	1388.2	1325.15	2173.99	2412.8	2304.17	1630.59	2314.82
P0CG47;P0CG48;P62979;P62987	UBB;UBC;RPS27A;UBA52	29785.8	24471.7	24165.1	22943	27036.5	21056.2	22614.5	29173.6	23916.8	31311.9
P0DI83	RAB34	38.7055	208.804	225.481	46.5043	50.3673	84.6012	114.936	172.924	68.6363	95.981
P0DJD0;P0DJD1	RGPD1;RGPD2	460.89	55.4963	134.267	NaN	NaN	184.731	93.8894	1799.22	484.695	1318.41
P0DJI8	SAA1	89.5358	32.3089	104.218	126.195	98.6176	113.466	59.2602	491.572	44.2685	110.163
P0DJI9	SAA2	NaN	NaN	63.1309	47.1274	102.076	32.8881	16.5305	392.03	NaN	41.4905
P0DMM9;P0DMN0	SULT1A3;SULT1A4	37.0753	13.6862	21.0626	65.9738	41.5172	28.3585	31.751	40.0186	40.7298	41.9988
P0DMV8;P0DMV9	HSPA1A;HSPA1B	65895	34669.6	63730	30876.2	38163.3	24120.4	21625.2	32229.5	28800.5	22310.7
P0DOX2		157.97	122.976	212.466	40.5726	290.293	289.961	411.882	1037.73	179.908	576.732
P0DOX3		226.071	447.085	906.417	522.441	436.012	513.347	1689.6	2658.02	1468.26	766.431
P0DOX6		343.692	3335.28	3298.86	857.953	1596.76	2903.72	32441.8	13181.6	3066.79	5312.13
P0DOX7		1881.66	5248.62	8171.67	3140.25	5608.15	9152.96	24592.2	27490.3	7942.46	11124.8
P0DOX8		327.311	878.443	1042.74	531.32	759.004	1528.43	4039.54	4313.44	1582.19	2128.51
P0DOY2;P0DOY3	IGLC2;IGLC3	1338.01	5401.06	4563.07	2649.63	3879.67	4633.87	21745.3	12161.4	5295.41	10596.6
P0DP23;P0DP24;P0DP25	CALM1;CALM2;CALM3	7230.2	8061.19	9340.37	5682.31	7400.06	10046	10555.9	11593.9	8461	6882.8
P0DP91	ERCC6	110.627	107.395	75.5687	85.3282	99.5171	51.4731	206.612	83.8328	38.3278	55.3759
P0DPA2	VSIG8	50.7066	70.0298	156.828	117.57	91.9631	55.9843	NaN	51.815	NaN	89.0791
P0DPB6	POLR1D	197.967	232.427	216.284	148.177	172.463	127.35	141.324	218.292	173.604	158.998
P0DPD7	EEF1AKMT4	163.662	347.661	120.168	69.1155	161.112	97.1925	111.572	40.3127	33.0693	78.7655
P0DTE7;P0DTE8;P0DUB6	AMY1B;AMY1C;AMY1A	76.2125	42.1011	44.0148	74.6427	41.0492	63.4512	48.3033	67.7788	38.9269	NaN
P10070	GLI2	44.1595	45.9039	92.2534	NaN	NaN	68.1301	44.9956	91.7937	26.1659	31.173
P10109	FDX1	511.74	533.763	760.83	668.299	741.351	402.548	371.257	441.992	365.895	329.912
P10114	RAP2A	630.395	469.331	382.335	483.136	499.515	605.065	514.814	571.656	595.889	584.389
P10153	RNASE2	95.7419	246.993	31.9573	720.41	466.331	1581.25	636.815	280.61	1669.37	2452.86
P10155	RO60	473.839	382.409	547.2	565.701	382.619	482.525	539.733	517.965	476.617	468.644
P10253	GAA	482.034	594.185	1682.2	651.355	714.84	667.556	990.103	1915.15	682.129	1493.54
P10301	RRAS	824.772	676.801	484.731	611.83	703.881	1418.62	1299.13	1302.01	952.91	1124.79
P10321	HLA-C	1675.03	1133.44	104.429	325.169	939.535	2629.76	279.507	186.432	312.451	313.971
P10398	ARAF	274.29	260.456	201.739	176.139	246.455	244.432	249.927	228.852	237.474	225.11
P10412	H1-4	9443.64	13946.3	25437.7	22696.7	31283.9	23099.5	30431.3	38264.8	54545.1	51862.9
P10451	SPP1	157.695	93.6616	964.227	102.374	284.097	303.456	161.655	1039.52	34.6489	113.108
P10515	DLAT	1645.98	1384.63	1887.31	1701.83	1558.88	1721.55	2031.88	2444.67	2743.53	3168.21
P10523	SAG	382.429	384.134	273.925	399.327	381.692	559.669	714.729	553.606	450.171	406.142
P10586	PTPRF	628.903	391.333	728.62	188.163	305.511	711.107	381.466	656.738	128.285	388.506
P10588	NR2F6	72.2563	41.4736	78.9078	46.0442	52.9743	103.934	55.4155	38.0849	305.041	341.576
P10599	TXN	15362.7	6820.47	13739.9	23685.7	7948.39	7953.2	5702.23	7889.52	7794.76	6450.16
P10600	TGFB3	54.8344	58.4137	33.9468	92.091	NaN	64.6398	75.9268	98.7958	87.7338	72.5137
P10606	COX5B	1558	1644.71	1955.76	2495.4	2818.51	1759.55	2106.4	1996.99	2585.47	2755.03
P10619	CTSA	127.209	235.942	139.343	221.706	193.466	234.988	198.602	229.764	199.093	276.418
P10636	MAPT	NaN	48.3383	116.794	211.28	69.8146	180.081	222.297	453.324	385.687	702.217
P10643	C7	66.7933	36.9072	238.734	52.1921	38.3929	117.269	109.356	543.04	82.4973	292.72
P10644	PRKAR1A	691.096	524.221	452.337	755.266	814.078	908.348	884.69	982.948	1761.24	1544.58
P10746	UROS	130.43	130.814	99.5137	110.127	116.987	126.991	127.971	136.094	101.809	120.793
P10768	ESD	751.584	893.698	940.673	998.258	850.609	954.206	1038.69	1082.73	1398.91	1027.08
P10809	HSPD1	6812.8	5595.32	10385.7	11789.3	7246.76	4575.22	4445.45	5234.15	6003.07	5305.94
P10909	CLU	499.662	614.331	2909.78	1503.77	839.714	2248.84	1799.76	11820.5	2180.34	2879.66
P10916	MYL2	98.3484	169.968	1520.32	1714.09	902.57	1738.13	4726.92	14407.4	19822.8	31284
P11021	HSPA5	21077	27205.1	19406.9	30585	24338.1	31915.6	33229.1	29889.2	31896.5	35962.1
P11047	LAMC1	359.099	873.089	1313.54	957.587	509.341	2672.29	2783.69	4610.4	2633.38	3547.95
P11055	MYH3	155.813	135.518	149.631	277.248	204.3	714.786	1714.98	1805.68	852.019	1144.02
P11117	ACP2	280.946	412.582	158.843	291.469	503.128	335.359	318.478	333.466	260.417	354.481
P11137	MAP2	496.631	166.491	138.796	479.066	77.943	124.035	90.4707	151.525	125.498	121.454
P11142	HSPA8	10449.9	11907.8	13038.6	13123.8	13594.9	11104.6	10652.7	12811.7	15000.2	15689.1
P11166	SLC2A1	9826.52	5741.42	2566.42	1754.9	2707.22	1186.81	703.19	728.205	386.498	660.685
P11169;Q8TDB8	SLC2A3;SLC2A14	141.449	117.012	161.664	173.515	354.092	286.432	236.623	258.258	255.821	283.481
P11171	EPB41	132.687	93.5023	88.482	81.245	104.582	71.4724	73.362	109.842	133.623	106.487
P11172	UMPS	765.82	693.096	1261.99	636.731	639.946	420.919	369.328	515.314	412.455	335.056
P11177	PDHB	405.815	388.215	579.79	516.951	520.071	559.348	703.191	907.18	1151.87	1144.39
P11182	DBT	662.219	429.006	413.043	534.021	332.215	317.665	306.745	372.227	402.017	379.073
P11215	ITGAM	243.438	238.307	376.18	784.594	1402.62	695.095	438.433	778.586	980.254	855.144
P11216	PYGB	6745.7	3794.76	1546.39	5598.26	3106.2	1913.32	1793.6	2223.98	2217.58	1867.03
P11217	PYGM	7543.61	3047.85	1612.73	2637.77	1841.58	2275.17	4811.34	10704.3	10068.1	9511.54
P11233	RALA	408.549	358.282	467.114	336.367	387.266	351.906	446.633	349.899	341.778	447.092
P11234	RALB	1386.01	862.675	1691.37	1205.97	1484.74	1313.05	1245.59	1553.94	1249.77	1078.84
P11274	BCR	263.903	249.957	246.701	281.048	234.314	145.435	163.78	186.495	193.283	161.225
P11277	SPTB	108.292	167.014	221.393	152.955	105.16	426.928	603.357	1075.02	962.785	1680.38
P11279	LAMP1	527.722	751.598	463.895	934.833	436.682	620.734	622.145	450.246	549.664	431.223
P11308	ERG	NaN	NaN	67.1686	NaN	34.3178	49.1987	48.6651	60.7678	50.367	68.039
P11309	PIM1	58.688	66.2564	71.4851	NaN	88.3352	NaN	NaN	NaN	46.1099	76.6022
P11310	ACADM	639.728	562.922	787.181	1000.24	1082.79	914.819	1130.47	1485.88	1464.92	1500.93
P11387	TOP1	620.917	827.306	689.075	670.269	659.349	458.568	495.355	480.123	535.625	451.699
P11388	TOP2A	280.486	268.817	583.261	449.834	324.033	373.822	357.426	328.579	378.049	350.121
P11413	G6PD	3459.86	3196.28	5349.52	3193.3	5384.48	2475.01	2088.39	2966.79	2910.4	2836.09
P11441	UBL4A	566.097	459.813	443.239	442.755	408.69	455.756	405.951	451.195	500.805	539.134
P11474	ESRRA	48.8987	48.0393	29.9661	NaN	22.2619	25.4509	12.1865	29.8378	NaN	18.6236
P11488	GNAT1	138.25	83.3379	124.187	82.4289	70.4745	NaN	NaN	186.979	84.0271	69.4491
P11498	PC	2892.28	1423.39	4309.94	1330.41	1002.43	623.531	373.158	1076.68	432.139	689.67
P11532	DMD	114.881	116.877	109.486	133.991	91.6118	285.015	516.172	723.436	783.769	1301.75
P11586	MTHFD1	2112.81	4025.09	3520.96	3337.87	3237.2	2411.18	2499.5	2248.61	2745.28	2634.46
P11678	EPX	931.86	1872.62	396.691	4209.73	2955.46	16232.5	4192.52	4040.42	10748.8	22960.8
P11717	IGF2R	740.354	625.628	424.757	522.427	585.594	767.151	792.346	680.921	659.168	805.995
P11766	ADH5	1927.85	1645.31	1463.68	2082.32	1169.73	1993.19	2046.94	1570.23	2092.65	1589.88
P11802	CDK4	77.3642	141.339	115.137	122.163	76.2369	91.3576	85.0725	118.402	78.6499	140.524
P11836	MS4A1	NaN	NaN	129.437	104.066	33.5047	NaN	NaN	NaN	85.2015	60.6403
P11908	PRPS2	188.094	179.456	301.993	212.892	241.824	162.894	171.558	136.192	139.109	142.846
P11940	PABPC1	5156.98	5522.6	5127.88	5319.62	5061.37	4481.1	3826.9	4246.51	4422.85	4717.52
P12004	PCNA	872.514	1060.29	1392.75	1027.25	1124.46	810.344	550.115	726.527	710.122	717.12
P12035	KRT3	9042.97	7800.55	3545.1	2298.19	5211.3	1764.91	1274.05	1489.58	661.235	762.33
P12036	NEFH	69.4503	152.651	NaN	70.6169	NaN	336.362	256.446	263.473	171.479	95.8854
P12081	HARS1	2019.75	1559.56	1914.45	1974.44	2468.82	2530.36	2393.12	2073.29	2088.86	1879.8
P12107	COL11A1	329.318	576.579	2139.45	199.404	134.196	5541.88	8730.24	5216.37	1237.41	2319.68
P12109	COL6A1	3301.48	8479.42	39062.6	10681.3	8982.67	55778	70221.4	233583	60351.5	76691
P12110	COL6A2	3225.49	7027.79	34405.6	9668.13	8319.34	50241.2	62040.9	184884	44513.5	56249.6
P12111	COL6A3	4410.05	9773.45	37460.9	12149.3	9691.51	73465.5	87323.1	222671	68239	84142.6
P12235	SLC25A4	163.088	140.072	469.916	372.078	154.737	363.98	677.834	796.723	1254.79	1500.13
P12236	SLC25A6	1289.96	1548	524.438	1432.28	711.573	774.625	730.747	415.09	279.843	539.811
P12259	F5	34.5478	44.2181	51.8537	41.7022	39.0781	49.0079	46.4545	73.8622	40.508	63.2657
P12268	IMPDH2	1495.75	2103.73	2351.93	2806.41	2074.08	1949.8	2013.35	1825.67	1969.75	1947.55
P12270	TPR	678.088	860.919	872.265	782.53	769.953	656.286	699.682	682.763	686.446	658.35
P12273	PIP	61.03	56.3166	77.2639	321.199	63.5165	174.354	150.734	205.875	47.8741	38.1524
P12277	CKB	919.801	1793.51	1850.9	699.201	303.974	199.906	511.211	981.524	577.868	269.27
P12314	FCGR1A	143.207	99.6167	61.9817	97.8334	512.755	391.499	258.985	239.4	199.089	284.649
P12318;P31995	FCGR2A;FCGR2C	223.798	214.055	146.648	246.496	441.292	480.206	281.954	263.604	296.68	288.718
P12429	ANXA3	3435.09	2172.22	1294.3	3021.45	1455.96	705.644	610.976	931.911	1344.66	793.938
P12532	CKMT1B	2130.29	993.848	4383.76	1302.26	1777.13	306.55	117.346	1090.22	98.7245	152.147
P12544	GZMA	42.3401	77.1184	26.0371	56.0269	129.016	59.6802	68.4846	91.8245	130.583	154.064
P12694	BCKDHA	357.697	225.777	223.472	236.381	263.384	240.609	265.488	327.748	302.822	303.564
P12724	RNASE3	197.729	401.248	188.189	1394.97	719.093	3210.8	711.533	778.263	2196.81	4977.65
P12814	ACTN1	1794.72	4707.78	1053.03	2341.25	1794.98	3997.75	4710.04	4284.58	2755.76	3298.34
P12821	ACE	118.41	107.178	70.4692	130.437	243.809	379.282	386.977	297.523	257.617	321.288
P12829	MYL4	79.6626	88.3713	103.95	159.779	107.662	401.267	868.409	488.554	250.044	173.407
P12830	CDH1	2402.1	2167.7	4309.68	1609.3	2747.52	2219.57	1272.43	1267.85	230.258	739.885
P12882	MYH1	473.884	663.064	6245.15	4677.15	3744.08	7330.12	20580.5	73100.8	84026.8	139184
P12883	MYH7	167.052	259.576	2168.55	3117.9	1727.11	1528.56	6078.94	22450.8	39321.3	46206.2
P12931	SRC	873.079	929.016	780.573	646.215	954.304	429.219	446.444	471.606	424.244	431.599
P12955	PEPD	1408.22	1128.17	883.847	929.407	1575.53	1747.26	1569.2	1627.87	1275.3	1553.75
P12956	XRCC6	3628.57	5127.82	5377.14	6430.73	4653.65	4134.93	4663.93	4579.69	5969.85	4492.08
P13010	XRCC5	1386.73	2000.56	2097.54	2755.37	1978.59	1502.71	1621.89	1705.76	2253.17	1858.79
P13073	COX4I1	1040.33	1231.43	1384.7	1793.35	2258.77	1209.42	1333.15	1486.29	2304.16	2215.54
P13284	IFI30	106.987	294.412	78.3072	148.594	464.086	352.083	346.893	533.409	607.649	880.083
P13473	LAMP2	4139.03	3373.95	1569.1	2564.66	2435.48	2351.91	2231.86	1500.04	1441.39	1699.66
P13489	RNH1	3422.95	3057.36	2664.55	3295.27	4118.55	3740.26	3722.65	3132.82	2842.01	3272.58
P13497	BMP1	83.6537	108.846	100.678	135.579	98.3395	164.899	137.288	262.796	79.7824	100.66
P13498	CYBA	105.767	205.939	84.5369	252.554	573.501	383.252	242.783	287.436	420.043	304.286
P13533	MYH6	11.1333	86.5999	50.7803	64.1556	39.3458	52.6909	139.707	312.505	575.278	622.866
P13535	MYH8	26.3167	30.4639	242.181	188.759	180.778	307.063	815.263	3970.19	2463.9	5911.21
P13591	NCAM1	70.1099	50.8919	59.4644	57.6019	56.5414	172.152	278.174	322.016	325.314	320.225
P13611	VCAN	1303.85	2400.96	1564.75	2262.14	718.194	21417.5	20613.1	13935.2	10899.1	8733.23
P13612	ITGA4	156.087	164.919	177.526	171.736	164.655	268.721	210.376	298.951	248.024	197.212
P13639	EEF2	17214.6	22320.4	17411.4	22022	18119.9	20837.9	20257.1	19421.2	22098.3	21185.5
P13645	KRT10	23578.4	15794.9	16553.6	98425.1	23912.9	80073.4	53513.5	83759.5	32818.1	43460.3
P13646	KRT13	67954.3	61776.4	208811	8883.77	196430	3881.01	4515.17	32908.8	543.574	1302.03
P13647	KRT5	255582	305965	128743	147205	232620	54459.4	40840.3	48472.3	27780	45562.4
P13667	PDIA4	2701.07	3733.9	2776.22	3824.21	3450.43	4656.14	4979.6	3247.8	3458.97	3466.71
P13671	C6	104.114	133.69	808.83	188.655	167.533	785.24	620.595	1599.2	473.647	563.577
P13674	P4HA1	441.515	447.863	267.756	359.779	273.397	1314.34	1314.52	710.809	482.604	740.355
P13686	ACP5	152.82	114.74	75.5805	52.4381	106.2	78.1393	83.8189	151.091	82.7931	119.206
P13688	CEACAM1	49.221	36.2409	197.297	105.607	279.152	15.3759	13.5657	75.3006	40.591	28.982
P13693	TPT1	301.47	296.59	238.802	182.326	243.142	321.581	288.459	310.421	271.195	329.923
P13716	ALAD	227.5	146.153	246.243	258.764	313.085	355.456	268.67	368.874	328.698	406.702
P13726	F3	128.044	58.0042	32.6813	216.741	95.033	92.0277	47.9857	NaN	60.2627	NaN
P13727	PRG2	316.58	608.944	88.82	874.007	695.094	5115.2	1278.22	1064.31	1915.16	6922.57
P13747	HLA-E	502.75	256.624	151.207	217.285	446.201	231.28	237.858	188.651	185.432	190.216
P13762	HLA-DRB4	63.234	NaN	68.7192	NaN	NaN	152.681	NaN	263.115	NaN	195.67
P13796	LCP1	3152.94	5135.93	2679.16	11313.5	24277.1	10089.5	9438.48	13718.9	23992.2	14365.4
P13797	PLS3	15141.5	13641.8	7766.49	16279.2	9697.04	12506.1	13430.8	12788.2	7062.32	10054.2
P13798	APEH	1003.49	1240.25	933.333	1119.65	1440.28	1335.61	1338.79	1285.37	1442.53	1320.54
P13804	ETFA	873.163	881.064	1210.43	713.316	951.497	657.316	728.356	1042.84	1053.61	1142.46
P13805	TNNT1	69.3816	65.1936	190.133	217.162	105.27	255.403	631.901	1233.49	1706.84	2482.73
P13807	GYS1	630.415	493.105	482.584	404.075	498.051	406.678	608.716	896.917	942.629	1164.07
P13861	PRKAR2A	1398.5	1345.52	1513.44	1383.21	1137.74	1787.28	2465.38	2451.09	2495.79	2676.22
P13928	ANXA8	1585.41	517.668	392.62	1414.59	610.375	261.505	81.0721	91.858	246.624	70.3365
P13929	ENO3	215.545	238.949	314.7	587.847	373.734	847.811	1742.68	2733.7	5058.35	3519.78
P13942	COL11A2	171.327	343.248	749.469	86.9931	40.6924	2786.77	3401.59	1816.04	758.465	1034.72
P13984	GTF2F2	384.242	341.154	324.309	392.766	291.114	263.244	229.183	195.756	226.52	177.205
P13995	MTHFD2	186.623	108.739	128.754	144.187	220.602	194.176	112.597	148.176	129.734	132.419
P14174	MIF	563.25	584.388	574.243	504.496	435.493	353.81	493.817	592.639	501.445	423.31
P14209	CD99	1469.7	716.018	769.181	1460.66	1682.74	2941.81	1794.82	2145.12	944.64	1564.66
P14222	PRF1	NaN	63.4669	36.3642	48.035	88.4033	80.3057	41.8957	46.9409	95.8306	89.2912
P14314	PRKCSH	1700.44	1887	1659.99	1943.61	1937.19	2672.6	2404.38	2011.2	2047.43	1929.69
P14317	HCLS1	163.838	239.031	116.072	496.653	860.322	636.046	535.923	671.007	1136.13	813.298
P14324	FDPS	392.55	161.479	346.694	351.78	319.973	244.621	238.349	307.438	207.935	292.12
P14373	TRIM27	59.4719	180.941	55.5533	118.56	104.521	95.6924	108.72	84.4097	101.316	123.81
P14384	CPM	46.498	57.332	42.6454	53.6627	67.7679	48.4517	51.4109	66.3053	47.9298	52.4961
P14406	COX7A2	459.486	418.689	607.524	620.564	617.541	761.732	722.512	493.893	597.237	526.504
P14543	NID1	201.09	842.628	1174.36	642.204	363.288	1595	1921.26	5059.55	1736.43	2046.64
P14550	AKR1A1	2247.6	2467.46	1788.44	3149.36	3231.61	3416.22	4303.94	3571.17	4086.22	3672.8
P14618	PKM	67398.6	79186.1	50971.6	51900.2	67616	61752.3	60892.9	49043.7	50703	56587.9
P14621	ACYP2	151.302	110.308	128.381	171.164	133.51	224.334	349.568	523.648	725.981	955.721
P14625	HSP90B1	17400.2	24715.1	16981.3	25331.3	25081.9	31388.3	33646.6	25266.2	23608.5	22601
P14635	CCNB1	93.6117	59.1321	100.743	68.9881	57.8562	74.9699	37.475	63.2442	58.5705	55.1784
P14649	MYL6B	7313.88	5719.41	6777.61	6677.56	4790.67	9322.87	12897.4	24462.8	23134.7	27290.3
P14678	SNRPB	1319.33	1731.29	1832.65	1349.22	1657.54	1612.57	1568.07	1553.37	1215.11	1332.28
P14735	IDE	713.58	747.415	562.848	828.529	742.113	550.537	510.949	595.68	515.937	579.788
P14780	MMP9	308.051	334.842	3607.63	1292.51	684.86	466.438	409.874	4572.86	1337.96	1011.03
P14854	COX6B1	977.213	852.896	1244.51	1096.27	1516.44	1159.73	1428.62	1513.01	1635.41	1650.13
P14859	POU2F1	82.7025	64.6472	106.653	75.8316	71.9419	51.4489	51.3917	67.4584	77.1069	55.0684
P14866	HNRNPL	2190.66	2583.53	2710.24	2361.03	2035.53	2192.89	2402.03	2388.53	2540.48	2295.67
P14868	DARS1	2804.19	3654.54	4950.48	2867.95	3303.91	2663.05	2896.1	3219.21	2608.48	3034.86
P14902	IDO1	869.039	26.9468	NaN	134.6	1062.57	39.842	38.8344	42.1502	102.27	85.7354
P14921	ETS1	55.9388	57.3445	NaN	88.0989	61.2764	92.3275	73.8182	66.7714	99.7996	72.7621
P14923	JUP	15868.3	16753.6	11987.4	10231.8	14914.7	3888.36	2155.05	3391.57	953.45	1529.76
P14927	UQCRB	822.603	616.078	802.914	542.459	783.498	760.985	820.727	947.561	887.202	955.097
P15056	BRAF	142.81	62.1079	123.571	109.185	67.6907	68.8066	94.1718	70.5389	45.7929	47.8163
P15088	CPA3	66.965	188.119	251.458	452.918	487.192	605.028	570.947	2616.26	1691.14	2097.61
P15090	FABP4	13199.5	1373.91	129.295	537.327	347.224	2600.29	635.443	916.157	1500.54	965.122
P15104	GLUL	432.867	378.066	1032.64	869.239	658.161	345.149	398.3	776.217	357.507	321.119
P15121	AKR1B1	1294.51	1619.59	1722	1617.09	1467.88	2539.65	2814.43	2532.5	4154.87	3771.44
P15144	ANPEP	255.637	461.401	560.337	434.319	531.816	1663.77	1476.89	1644.42	614.057	1362.18
P15151	PVR	87.3111	98.5459	58.9987	55.7422	66.3902	115.947	160.194	105.146	89.5722	125.782
P15153	RAC2	170.77	243.123	212.172	659.334	938.008	443.997	457.068	778.431	1696.26	1125.5
P15169	CPN1	92.9965	120.286	180.948	122.745	131.504	348.959	372.675	735.529	409.066	427.248
P15170	GSPT1	937.453	890.509	623.642	921.881	806.367	709.655	573.423	524.168	621.534	617.565
P15259	PGAM2	27.5678	24.6971	84.2999	115.799	90.4337	85.1741	186.54	222.867	484.035	252.393
P15260	IFNGR1	103.772	100.847	88.0076	83.574	82.0173	64.1757	87.8495	49.5648	52.8021	73.745
P15289	ARSA	283.323	399.214	225.514	391.809	321.628	358.1	359.06	326.878	340.385	557.219
P15291	B4GALT1	87.2632	138.503	321.099	134.015	115.359	193.503	159.302	140.465	109.401	130.797
P15309	ACP3	162.489	37.0203	169.198	70.291	101.286	27.0822	66.5548	36.3091	26.0832	65.0543
P15311	EZR	11813.5	9029.95	8008.64	11993.8	10257.4	3897.75	3811.04	4213.38	6157.06	4589.53
P15336	ATF2	116.91	115.96	119.045	100.527	77.768	108.623	89.0416	37.2688	35.0231	34.4893
P15374	UCHL3	291.215	225.42	269.977	239.028	330.744	217.245	214.149	224.572	267.679	245.587
P15408	FOSL2	242.211	209.48	262.594	83.5174	185.461	201.684	218.694	120.607	91.3634	147.319
P15428	HPGD	NaN	NaN	97.4007	95.2239	236.519	156.522	64.1626	88.5874	97.277	113.498
P15498	VAV1	122.31	145.656	116.717	234.75	392.781	248.599	186.189	268.704	379.472	304.334
P15502	ELN	9.94687	64.0588	97.8382	103.01	105.853	178.635	211.186	333.79	226.833	338.822
P15531	NME1	563.515	637.013	484.061	737.169	533.535	558.954	520.664	232.341	353.483	269.305
P15559	NQO1	51.593	838.262	89.1047	677.981	1057.64	9.1367	128.892	72.6643	181.652	158.926
P15586	GNS	424.724	523.76	293.605	497.501	547.662	625.59	581.855	536.994	609.926	778.851
P15735	PHKG2	137.084	148.702	187.268	182.939	128.976	82.4095	63.9795	104.656	85.7522	73.31
P15848	ARSB	25.1602	70.1923	65.6991	70.5	115.782	254.689	314.24	213.717	146.528	291.231
P15880	RPS2	5697.43	6132.39	6003.6	7358.9	7012.1	7094.18	6719.5	5663.4	5983.69	6397.5
P15884	TCF4	17.0656	12.8876	29.0699	21.3095	13.5162	47.8876	70.4753	74.2514	44.2171	52.2655
P15924	DSP	32497.4	33135.8	23037.8	25499.8	26772.7	6298.67	3650.42	5354.99	1696.11	3217.88
P15927	RPA2	200.95	273.161	187.759	267.15	263.054	220.748	212.808	240.673	333.259	291.157
P15941	MUC1	281.104	126.54	336.828	155.323	554.644	103.257	NaN	NaN	NaN	122.014
P16035	TIMP2	NaN	NaN	186.368	81.1626	25.0692	259.488	252.252	215.218	74.4935	50.27
P16050	ALOX15	39.4081	87.3857	1052.25	146.538	90.8415	460.237	136.298	166.582	272.02	239.783
P16070	CD44	1046.43	892.042	667.438	1444.94	1590.19	896.56	648.877	1014.24	984.723	838.147
P16083	NQO2	164.419	91.1136	63.9237	527.577	454.059	344.612	226.617	138.044	754.254	689.603
P16112	ACAN	490.206	93.3423	937.757	262.02	312.905	63.0706	383.82	930.795	131.463	61.6163
P16144	ITGB4	2550.19	2567.91	2299.35	2442.33	1946.95	1409.09	741.537	1209.37	1226.11	1558.59
P16150	SPN	100.188	126.428	137.078	301.298	631.533	371.787	380.918	366.268	474.791	326.899
P16152	CBR1	8125.49	5872.38	8840.39	3900.21	4246.18	3606.25	3163.77	5237.1	2858.13	3123.63
P16157	ANK1	66.9742	98.3255	111.247	78.4027	61.3587	137.309	125.481	213.445	94.7365	155.897
P16219	ACADS	113.314	70.6418	134.136	138.733	128.753	81.995	103.415	147.3	186.646	149.1
P16220	CREB1	333.033	406.003	382.562	327.448	304.375	324	343.323	294.041	363.697	191.21
P16234	PDGFRA	NaN	NaN	43.5359	NaN	NaN	184.583	174.263	193.556	194.505	223.424
P16278	GLB1	240.393	410.479	204.849	234.171	245.109	551.405	529.658	462.227	358.466	572.727
P16284	PECAM1	146.69	154.915	143.031	225.513	284.894	354.13	328.17	490.981	447.308	461.423
P16298	PPP3CB	843.564	625.037	453.285	877.825	826.739	1045.99	1240.44	1145.31	1202.6	1160.46
P16333	NCK1	232.46	139.368	236.442	160.397	186.83	187.703	167.575	170.161	191.838	171.037
P16383	GCFC2	66.5445	91.3942	121.389	84.4191	77.5461	79.5354	95.8722	136.008	96.5468	106.008
P16401	H1-5	6994.04	8886.89	15795.5	11477.6	15796.9	13586.3	14594.7	14023.7	16610.6	15739.4
P16402	H1-3	7336.23	7013.79	15400.2	12546	19272.6	8729.15	9616.22	13525.4	23636.5	15207.8
P16403	H1-2	1642.14	1984.32	5838.41	4773.88	5788.37	4793.26	4156.57	5836.67	7629.26	7864.26
P16435	POR	1858.95	879.64	2394.42	1170.57	1098.13	1000.46	1095.34	1208.29	1261.02	1216.79
P16452	EPB42	79.2351	83.1623	84.6018	63.0784	75.848	112.806	80.5475	133.392	62.8086	90.6089
P16455	MGMT	364.624	292.116	318.004	47.0027	397.13	235.966	196.604	211.262	119.887	271.316
P16615	ATP2A2	4415.2	3556.85	4422.14	3951.69	4531.62	3285.02	3923.7	4971.16	5920.11	6892.13
P16671	CD36	257.093	96.3634	54.8238	76.1237	89.0514	95.6569	52.2147	83.0603	89.8691	85.3656
P16870	CPE	NaN	NaN	NaN	NaN	NaN	73.8125	85.9321	184.439	NaN	117.413
P16885	PLCG2	154.175	153.196	55.6185	143.637	179.59	133.892	172.012	163.293	212.513	129.111
P16930	FAH	649.991	851.341	453.978	581.97	639.838	570.93	574.779	728.86	580.846	683.735
P16949	STMN1	1052.53	1147.98	2354.29	2045.83	1632	1491.94	1250.76	1415.56	1628.34	1319.74
P16989	YBX3	1864.61	1669.98	2047.39	2515.11	2123.94	1531.46	1572.17	1936.89	2016.43	2433.41
P17026	ZNF22	40.2531	100.659	88.1719	82.6237	117.715	120.574	131.313	168.433	194.99	122.455
P17028	ZNF24	45.7396	70.4054	76.7991	30.2806	52.1953	78.8853	81.0294	112.117	70.3761	86.7147
P17050	NAGA	89.5451	127.728	206.679	182.158	205.501	179.946	304.633	408.657	276.818	321.233
P17066	HSPA6	102.266	97.4324	85.3393	46.8944	92.795	49.8412	87.9781	104.139	246.642	112.727
P17096	HMGA1	1225.29	1716.49	2534.97	1561.1	1252.17	394.872	618.307	854.422	964.409	533.524
P17152	TMEM11	330.925	318.076	347.449	370.575	280.726	279.975	269.022	411.166	370.467	573.542
P17174	GOT1	2709.3	1681.43	2894.05	2956.38	3145	2588.69	2546.26	5440.25	7376.62	6067.9
P17213	BPI	230.383	182.658	234.03	1023.61	647.482	264.428	142.888	930.5	937.931	504.513
P17252	PRKCA	323.195	182.457	86.7161	240.31	179.058	340.775	329.472	250.332	292.842	357.225
P17275	JUNB	414.984	328.414	426.223	266.643	332.507	325.035	233.589	191.582	197.488	255.64
P17301	ITGA2	996.576	513.57	1438.98	287.381	476.102	393.114	169.162	442.27	150.852	189.076
P17302	GJA1	1387.8	880.827	182.516	543.447	251.408	428.887	516.338	501.53	207.586	456.332
P17342	NPR3	58.8438	NaN	51.1029	NaN	46.0631	29.4034	NaN	126.695	33.9139	49.8441
P17405	SMPD1	69.4983	101.832	176.482	65.1806	70.2862	127.354	151.273	191.819	93.7104	177.803
P17480	UBTF	535.962	538.35	559.16	491.146	499.801	514.615	592.434	534.618	611.572	541.158
P17540	CKMT2	262.458	60.2259	109.737	87.9517	71.8992	174.665	384.349	777.686	752.225	912.015
P17544	ATF7	76.0139	70.1441	67.0622	79.3328	54.8947	75.592	73.2742	66.5182	60.3544	82.087
P17568	NDUFB7	160.748	193.255	256.499	246.715	185.772	187.179	221.773	189.903	231.367	160.809
P17612	PRKACA	927.336	919.895	1043.99	1268.03	1178.7	1474.61	1718.08	1762.38	2278.24	2335.88
P17655	CAPN2	2935.07	1888.22	3299.02	3110.84	3155.44	3995.27	4060.02	4176.54	4246.33	4246.4
P17661	DES	1543.99	3464.59	3189.47	5626.14	4764.92	18182.4	33397.8	28334.4	51860.3	63807.5
P17676	CEBPB	571.62	393.963	126.559	470.361	395.047	314.378	283.957	163.38	204.238	233.715
P17706	PTPN2	221.304	203.952	168.688	171.475	229.437	150.765	151.588	140.049	174.276	144.3
P17812	CTPS1	492.922	369.573	286.293	596.185	486.333	356.061	285.156	196.93	271.951	266.119
P17813	ENG	50.5478	78.4944	112.806	136.136	94.3135	288.641	193.733	377.837	197.673	300.388
P17844	DDX5	6816.25	7307.5	7331.64	8044.75	6503.92	7052.45	5897.55	6141.43	6745.96	6032.34
P17858	PFKL	4279.54	5032.37	4185.84	3709.08	4194.15	3963.42	4271.51	4947.8	4623.7	4506.66
P17900	GM2A	746.21	409.201	409.968	655.159	803.033	426.108	314.27	438.944	227.58	294.94
P17927	CR1	NaN	NaN	35.5282	NaN	45.3038	66.1254	63.699	54.3818	60.4286	83.6402
P17931	LGALS3	7553.04	13204.2	4507.6	8253.6	5686.33	4938.84	6792.62	8377.23	5980.21	7741.51
P17936	IGFBP3	113.336	91.2567	591.045	144.736	90.2107	466.532	409.589	4463.47	236.576	174.957
P17948	FLT1	53.2064	75.8738	86.6658	61.4718	41.7759	119.055	163.343	165.454	59.8217	98.4084
P17980	PSMC3	1999.37	2313.91	1935.48	2457.04	2021.79	1562.47	1659.27	1638.35	1824.54	1795.12
P17987	TCP1	4746	3955.07	4813.91	6112.24	4746.2	3784.84	3491.7	3350.94	4271.64	3776.62
P18031	PTPN1	825.79	1096.29	715.623	798.565	1136.72	614.325	687.487	608.917	652.222	590.011
P18054	ALOX12	55.7756	NaN	146.92	62.1512	110.059	76.6772	65.2223	NaN	78.4967	83.079
P18065	IGFBP2	257.963	619.531	1253.3	333.841	218.63	524.174	649.869	2160.79	59.2541	176.231
P18074	ERCC2	154.082	176.137	140.303	140.792	130.774	138.411	135.971	110.701	121.403	128.209
P18077	RPL35A	3773.57	4743.2	5550.55	6636.67	4378.19	5928.46	5712.59	5067.04	5143.81	5017.2
P18084	ITGB5	272.877	253.133	343.284	202.298	203.896	709.486	1025.78	853.752	370.58	609.267
P18085	ARF4	2771.33	4010.23	4141.34	3522.43	3309.69	9015.34	8931.49	5553.36	5224.4	5228.57
P18124	RPL7	8379.63	9034.41	10444	9394.25	9369.46	9645.63	10378.4	7666.85	8367.75	7868.09
P18206	VCL	6236.48	6412.43	4548.16	6945.12	5858.47	10878.2	12979.7	12413.1	10775.4	12169.5
P18283	GPX2	571.903	477.309	1508.91	211.002	293.097	61.741	54.6536	326.137	76.961	49.0119
P18428	LBP	74.3071	79.6914	885.141	175.877	45.0101	482.803	298.858	1287.72	238.394	532.717
P18433	PTPRA	455.102	348.227	219.155	267.077	329.353	273.134	342.064	359.742	285.811	297.627
P18440	NAT1	163.467	306.387	115.495	176.944	270.248	255.868	267.645	197.785	191.253	104.261
P18510	IL1RN	1082.37	204.263	1621.47	619.797	1590.71	253.829	80.5565	417.468	96.7254	90.8718
P18564	ITGB6	235.383	179.51	84.9006	415.827	104.304	73.7805	31.9435	41.8736	128.877	105.99
P18583	SON	943.854	914.762	909.957	867.085	713.651	688.723	667.258	697.189	703.528	741.305
P18615	NELFE	185.367	154.738	164.05	127.007	113.698	153.458	144.385	132.908	135.321	135.176
P18621	RPL17	781.626	921.236	1050.89	1314.12	1001.41	983.803	911.898	690.447	859.861	872.711
P18669	PGAM1	3087.44	2929.89	2176.61	2771.61	2704.37	2640.05	2685.52	3913.13	3164.88	3428.77
P18754	RCC1	2084.6	2393.91	2211.73	1924.07	1689.45	1565.1	1540.71	1512.8	1458.23	1540.45
P18827	SDC1	2938.08	1202.95	4713.74	1752.99	2694.78	1972.24	1618.99	3187.17	867.837	1143.13
P18846	ATF1	179.876	237.214	262.152	256.044	204.013	203.928	158.514	220.211	251.392	236.319
P18858	LIG1	90.7779	86.4078	193.43	122.034	115.692	80.4415	49.9721	90.6348	90.8421	84.5775
P18859	ATP5PF	344.933	314.199	481.187	387.888	368.235	333.334	396.623	387.058	461.613	432.782
P18887	XRCC1	325.875	276.311	447.334	308.295	304.802	309.22	274.708	291.903	307.854	311.501
P19012	KRT15	794.777	3959.49	8560.44	1162.1	2699.18	205.403	355.834	1478.85	175.996	233.764
P19013	KRT4	758.128	298.709	47472.8	1702.94	18659.7	1419.2	721.891	783.238	228.318	637.515
P19021	PAM	134.351	81.1974	118.149	62.746	54.4949	114.326	156.337	259.465	58.1942	79.1177
P19022	CDH2	74.5999	48.7369	NaN	48.1679	NaN	208.955	127.888	95.606	49.852	102.386
P19174	PLCG1	198.527	175.625	125.428	164.445	145.724	205.334	235.428	220.362	186.986	195.55
P19224	UGT1A6	51.5716	NaN	229.376	23.7447	31.0122	NaN	NaN	NaN	14.9803	NaN
P19237	TNNI1	257.309	301.847	1765.81	1434.39	1155.41	2315.32	6144.67	15113.8	16808.1	23434.4
P19256	CD58	305.777	120.176	98.7419	173.79	166.215	225.408	105.797	142.393	83.42	61.3989
P19320	VCAM1	109.07	51.6884	75.2394	83.1077	83.9928	195.161	249.903	140.739	133.182	138.203
P19338	NCL	9839.67	15137.6	14522	13438.6	10683.8	10907.6	10597.1	9914.38	11716.3	10979.9
P19367	HK1	7814.4	4147	11645.4	6023.87	7216.47	5066.95	4757.55	6959.56	6370.22	7102.65
P19387	POLR2C	169.559	193.801	177.976	143.565	156.098	151.05	129.704	150.133	182.847	152.857
P19388	POLR2E	619.848	586.484	632.717	549.113	541.46	526.604	503.88	546.515	602.046	606.775
P19404	NDUFV2	125.63	118.838	181.734	184.854	175.481	161.649	191.24	206.16	223.474	191.863
P19440	GGT1	215.22	168.78	164.421	172.514	203.451	123.67	96.3078	230.816	132.813	119.319
P19447	ERCC3	77.8705	77.4678	65.9542	93.3033	54.7988	57.8937	66.2876	60.3932	64.6365	68.7509
P19474	TRIM21	577.127	667.291	263.367	860.708	1061.89	600.04	547.711	490.84	698.19	562.943
P19484	TFEB	193.658	149.916	81.6383	137.442	133.625	111.231	118.773	123.021	151.877	115.284
P19525	EIF2AK2	322.759	366.572	294.787	507.233	336.224	343.12	323.771	237.394	311.519	267.54
P19532	TFE3	73.0561	90.8017	62.9626	50.6347	64.6391	66.6261	80.76	67.6361	51.4367	70.593
P19623	SRM	840.6	1628.33	701.751	1083.68	888.066	1837.2	2054.37	1431.86	1744.16	1864.16
P19634	SLC9A1	127.051	130.346	81.3561	93.41	70.351	67.1685	57.7069	54.2237	39.0361	42.6908
P19652	ORM2	7024.68	7173.33	9282.02	4570.63	9843.85	22719.8	25068.2	24512.9	7330.27	18679.7
P19784	CSNK2A2	312.455	413.377	163.738	389.825	216.32	259.537	250.276	221.397	282.064	280.367
P19793	RXRA	156.601	106.528	195.98	167.023	117.312	82.6395	84.6068	106.03	94.1431	110.637
P19823	ITIH2	855.675	1577.89	2963.53	2200.84	1648.03	8677	7193	10978	10071.6	5371.66
P19827	ITIH1	456.763	761.008	1220.66	1104.84	636.713	5358.3	3889.32	5746.27	5771.6	2813.87
P19838	NFKB1	392.384	287.478	291.768	332.896	324.871	441.228	397.805	429.807	526.984	465.541
P19878	NCF2	150.511	178.631	128.7	374.318	618.547	340.036	194.571	270.384	409.777	350.447
P19957	PI3	666.306	64.2414	343.227	121.382	277.708	68.778	NaN	NaN	NaN	NaN
P19971	TYMP	26442.6	16826.7	9324.76	18325.1	23844.7	11945.9	10400.4	12415.9	13485.4	13952.4
P20020	ATP2B1	464.162	308.948	688.518	388.878	313.776	385.851	359.301	506.588	430.44	428.002
P20036	HLA-DPA1	121.228	127.725	89.9694	437.593	662.601	311.672	167.939	257.549	538.276	274.28
P20042	EIF2S2	1551.27	1957.42	1269.14	1667.86	1416.09	1200.2	1306.11	974.278	1057.32	1002.01
P20073	ANXA7	3743.03	3558.95	3346.68	4337.48	3271.68	2512.88	2841.06	3053.08	3562.23	3088.93
P20138	CD33	33.3103	173.258	73.7459	74.4201	147.627	132.838	96.0085	176.144	144.142	92.1663
P20160	AZU1	1612.95	1720.29	1724.61	2964.78	6026.29	1642.57	1110.59	1661.02	4745.2	3746.69
P20226;Q6SJ96	TBP;TBPL2	81.6108	104.518	88.383	75.3028	91.7034	68.4122	58.3413	64.8631	89.5348	73.0096
P20231;Q15661	TPSB2;TPSAB1	285.867	314.414	382.244	678.281	1083.29	2948.26	1389.86	3042.45	1997.61	3283.99
P20290	BTF3	395.66	351.454	523.615	312.328	457.118	274.346	221.617	288.626	279.329	262.097
P20292	ALOX5AP	775.71	701.671	636.018	1444.75	2342.3	2474.18	1830.78	2146.16	1933.55	1903.7
P20338	RAB4A	159.954	141.344	127.052	124.425	119.905	147.025	132.297	154.991	129.752	151.195
P20339	RAB5A	184.839	227.523	216.434	168.116	199.506	242.408	247.734	236.075	244.055	225.837
P20340	RAB6A	2192.52	4759.85	2224.79	1528.2	2131.76	2321.46	2636.77	2229.26	1644.53	1911.92
P20585	MSH3	93.4215	121.605	121.05	74.2908	116.092	89.0259	101.057	98.5247	73.0879	63.2951
P20591	MX1	5518.45	5403.08	2015.83	6374.93	6789.67	1935.4	1583.27	1673.32	2182.15	1875.62
P20592	MX2	847.179	1273.01	181.171	1159.85	787.365	696.397	729.867	562.932	890.671	724.838
P20618	PSMB1	5407.61	4395.81	4566.62	5110.93	6098.59	4702.93	4379.92	4923.66	5281.49	5267.91
P20645	M6PR	484.3	553.307	261.445	836.724	521.289	435.934	376.999	287.769	359.16	183.784
P20674	COX5A	3010.46	2785.91	3666.39	3718.67	5073.8	3920.78	4605.92	5269.51	4792.71	4904.6
P20700	LMNB1	2350.74	2749.37	5644.33	3456.38	5611.28	4177.47	4481.83	5687.52	6103.44	4695.13
P20701	ITGAL	76.5365	85.8234	71.1356	129.68	249.574	120.768	138.14	241.98	284.754	190.405
P20702	ITGAX	147.846	222.524	234.848	488.566	830.202	306.801	227.937	342.573	357.783	306.607
P20742	PZP	30.2287	49.7808	NaN	204.316	39.2356	66.7123	86.8555	116.514	164.35	157.781
P20749	BCL3	181.198	134.776	168.424	152.822	192.801	171.394	135.102	123.152	128.186	119.826
P20774	OGN	92.5473	543.981	546.103	566.276	181.227	1933.17	10614.7	9199.06	4883.67	2769.34
P20807	CAPN3	45.2041	100.906	NaN	50.5624	85.5373	119.941	142.212	229.697	314.36	477.62
P20810	CAST	4101.25	1884.49	1575.03	2373.17	1712.29	1485.59	1674.93	1142.09	1291.37	1285.09
P20839	IMPDH1	218.901	185.254	177.328	287.311	215.779	248.346	163.22	160.859	207.28	220.631
P20851	C4BPB	60.3155	81.9304	209.483	114.697	46.9814	346.03	220.472	527.605	272.417	244.727
P20908	COL5A1	1534.23	3101.1	7865.66	3014.59	1516.39	14915.1	15523.1	33783.5	7595.16	8178.34
P20929	NEB	274.221	162.624	278.062	287.099	195.871	417.189	981.621	2234.07	2646.71	4171.71
P20930	FLG	128.364	78.6557	79.6566	238.368	82.5556	213.263	187.719	232.511	100.32	111.385
P20933	AGA	310.111	812.238	370.591	423.843	340.037	207.455	407.918	441.946	310.596	408.946
P20936	RASA1	321.307	260.19	194.398	277.876	158.686	248.437	227.709	203.092	179.224	198.932
P20962	PTMS	1179.4	1386.61	1012.73	514.251	1128.92	1166.19	1428.23	1548.2	875.609	1350.05
P21127	CDK11B	477.518	511.001	699.001	599.017	462.007	384.477	391.667	430.986	497.129	433.626
P21128	ENDOU	67.748	153.09	187.153	92.027	92.5671	69.4405	47.8665	NaN	NaN	NaN
P21266	GSTM3	484.174	150.421	2988.75	115.381	361.727	466.129	336.004	1285.85	134.058	415.307
P21281	ATP6V1B2	1413.38	1797.3	1235.75	2072.2	3306.63	2377.71	2169.87	2199.03	2642.26	2637.14
P21283	ATP6V1C1	1098.53	1026.11	551.68	1267.48	1102.66	962.373	946.205	692.547	912.756	849.097
P21291	CSRP1	731.908	558.403	823.298	761.391	602.301	2075.68	2775.76	934.061	816.893	932.086
P21333	FLNA	11953.6	18483.7	6743.04	15946.8	12952	32691.7	38563.1	27219.5	22370.5	24916.9
P21359	NF1	125.944	162.003	131.646	127.742	61.1933	175.564	192.868	162.706	124.997	133.145
P21397	MAOA	1081.54	510.452	889.016	420.324	639.521	125.432	155.94	314.72	180.604	188.095
P21399	ACO1	403.498	363.741	811.507	875.268	607.901	1079.19	1192.74	1174.86	1284.27	1267.81
P21580	TNFAIP3	72.3161	57.4127	18.5724	34.5574	36.2214	36.3571	53.2782	73.9483	32.7158	42.5469
P21589	NT5E	61.4282	68.8761	104.836	98.1967	87.2986	258.35	219.75	362.704	203.299	258.323
P21695	GPD1	83.3478	90.6735	111.965	180.803	96.9679	146.463	304.003	768.033	1063.74	908.868
P21709	EPHA1	74.7484	60.9505	129.142	68.2686	102.594	47.9592	51.9423	89.9367	66.4851	61.2808
P21730	C5AR1	139.56	169.15	181.294	266.362	526.905	313.173	199.603	305.585	335.433	348.54
P21757	MSR1	NaN	68.7776	50.6776	57.6425	93.6712	110.971	91.8418	122.848	96.7689	148.149
P21796	VDAC1	2747.95	1726.95	2455.69	1908.64	2065.15	2310.48	2476.38	2145.43	2243.2	2271.22
P21810	BGN	1160.73	1624.41	1274.22	2133.44	986.65	19188.3	18166.8	14733.1	13856.6	14989.9
P21817	RYR1	137.615	62.1985	78.4212	120.825	77.3972	204.177	398.136	610.067	829.492	926.77
P21860	ERBB3	67.1512	46.4803	68.7049	85.8101	41.5012	NaN	NaN	54.4902	55.6534	NaN
P21912	SDHB	688.257	551.598	871.079	517.758	718.337	796.211	880.793	921.827	988.151	928.021
P21926	CD9	355.802	436.461	1302.59	461.09	590	169.53	253.772	206.169	98.1052	94.2239
P21964	COMT	1710.5	1423.57	1100.89	1758.71	1744.47	791.976	709.546	685.465	829.154	804.018
P21980	TGM2	807.921	458.657	225.082	1156.36	2102.4	1665.18	1404.17	1161.48	2657.85	2606.98
P22033	MMUT	185.439	202.217	172.903	212.008	192.988	163.825	198.44	200.899	192.076	203.191
P22059	OSBP	655.689	593.242	531.295	416.71	457.691	577.739	584.475	518.243	405.145	427.725
P22061	PCMT1	1781.26	1541.53	1367.27	1716.52	1468	1588.95	1821.68	1976.51	2303.19	2335.14
P22087	FBL	760.217	872.412	1005.49	1100.23	759.91	723.332	746.943	811.923	1024.31	876.222
P22090	RPS4Y1	617.318	552.332	626.739	515.045	536.146	1080.09	865.131	709.475	728.831	105.423
P22102	GART	2636.3	2344.04	2634.81	3216.56	2542.67	1949.27	1896.5	1762.7	2249.11	1996
P22105	TNXB	178.391	94.985	182.831	120.783	142.462	303.574	402.443	3357.98	877.693	639.754
P22223	CDH3	1372.41	864.336	437.562	687.246	1038.36	503.187	249.539	136.659	222.499	239.642
P22234	PAICS	1454.31	1973.18	1717.23	1521.43	1310.02	1206.4	1049.41	814.435	987.218	916.297
P22303	ACHE	NaN	30.007	NaN	NaN	30.6855	74.4573	NaN	122.352	203.066	144.874
P22307	SCP2	730.062	590.126	428.333	600.87	454.263	419.542	373.451	318.124	360.981	364.848
P22314	UBA1	4382.3	5239.59	5681.99	3603.01	5642.23	5312.04	5655.42	6039.48	4870.53	6176.85
P22352	GPX3	72.5292	130.751	252.003	140.829	143.599	676.214	704.421	2227.07	570.41	635.394
P22392	NME2	4677.76	4656.4	4510.79	4792.79	3876.99	5139.42	5235.85	3949.46	3317.47	4377.14
P22413	ENPP1	NaN	329.34	156.627	51.5785	97.3102	96.7838	97.8153	343.662	71.5737	75.0755
P22570	FDXR	1643.21	651.988	1721.79	1167.29	1313.93	528.471	452.376	1030.59	552.765	614.9
P22607	FGFR3	57.3651	45.4117	68.6722	35.7645	41.4199	38.6723	54.6741	55.0801	32.6932	57.4484
P22626	HNRNPA2B1	31198.9	33160.6	27711.4	17958.1	28248.3	29486.9	32077.3	38050.7	36038.9	35448.8
P22670	RFX1	113.859	108.254	105.408	108.611	96.6043	98.8912	90.2511	93.7387	98.9516	93.1587
P22676	CALB2	144.517	121.708	98.1091	53.7335	55.0781	364.333	623.873	291.82	72.8387	152.636
P22681	CBL	152.275	154.603	112.767	173.266	238.945	178.875	132.893	172.2	196.88	147.616
P22695	UQCRC2	792.632	669.391	913.961	673.414	998.266	643.279	714.054	1147.52	1193.55	1251.64
P22735	TGM1	1597.49	510.926	4598.12	857.6	3096.34	413.999	267.721	1070.74	154.261	186.277
P22760	AADAC	NaN	NaN	462.666	60.933	77.2958	NaN	NaN	91.2113	NaN	94.1003
P22792	CPN2	75.6252	83.7515	131.369	100.089	95.8656	255.913	231.109	416.277	229.554	237.655
P22830	FECH	136.752	98.0285	181.808	125.285	155.077	220.143	261.95	321.015	270.107	309.185
P22891	PROZ	NaN	33.0133	63.8094	26.4923	27.7298	74.5783	37.4047	175.971	48.6105	76.447
P22894	MMP8	63.309	63.2576	76.2206	168.383	119.185	73.1801	48.5241	105.006	212.061	122.139
P22897	MRC1	85.9324	87.0347	92.6526	126.147	370.812	386.712	213.824	193.394	334.89	284.373
P22914	CRYGS	NaN	326.176	89.1846	NaN	143.791	NaN	73.1785	96.4999	172.453	NaN
P23083	IGHV1-2	NaN	167.523	135.218	82.9626	182.814	104.764	870.801	209.875	113.415	74.7209
P23109	AMPD1	NaN	NaN	102.21	54.4743	52.4158	95.8188	43.9463	104.687	114.939	151.864
P23141	CES1	363.346	76.8159	233.398	156.794	196.25	1057.27	247.184	330.765	232.777	324.086
P23142	FBLN1	151.185	345.551	529.578	331.757	249.037	4718.26	5667.73	4562.51	1768.42	2946.92
P23193	TCEA1	1093.19	943.146	949.641	922.35	734.209	719.684	675.967	528.361	794.779	745.863
P23219	PTGS1	312.023	211.479	185.577	948.06	448.109	513.566	317.682	238.26	350.332	345.853
P23229	ITGA6	3380.56	4023.55	3691.19	5837.7	3148.26	2150.33	1468.13	2031.59	2398.25	2643.93
P23246	SFPQ	3513.76	4680.14	5363.33	4680.91	4592.7	4139.71	4114.24	4806.33	5301.12	4628.76
P23258	TUBG1	439.326	353.444	510.3	518.202	504.039	473.769	397.069	458.319	484.189	414.044
P23284	PPIB	9361.67	16587.6	8997.77	12969	11616.8	28875.8	29945.7	20950.8	22132.3	22404.8
P23297	S100A1	206.59	21.8928	36.4942	88.3767	35.7995	122.303	155.916	171.387	299.069	388.145
P23327	HRC	44.5288	97.2061	135.466	139.697	97.3878	311.848	676.819	956.919	923.089	1452.77
P23352	ANOS1	NaN	NaN	72.3956	189.29	46.2738	73.3994	127.883	341.898	60.1847	82.7283
P23368	ME2	953.858	380.789	827.367	680.146	1224.96	909.055	773.001	972.446	1116.78	976.908
P23381	WARS1	1000.62	2943.84	440.229	1200.4	7157.25	841.077	1284.84	961.569	1436.24	1589.77
P23396	RPS3	10341	10978.1	11997.8	13743.6	11443.3	11947.6	11249.8	10367.8	9939.43	10272.6
P23443	RPS6KB1	140.553	95.0097	59.382	63.3158	96.685	101.249	87.5765	77.2757	52.6251	71.9987
P23458	JAK1	82.4062	69.4194	55.2662	88.0951	74.6461	102.113	92.4356	95.2234	107.152	105.408
P23469	PTPRE	204.44	149.688	115.207	245.031	365.715	237.356	155.073	207.441	247.005	209.388
P23470	PTPRG	NaN	46.8229	39.5769	NaN	28.9638	66.1168	80.7656	44.6875	37.2477	47.1681
P23471	PTPRZ1	196.659	81.4572	96.9433	90.465	156.253	171.595	71.7417	81.5231	34.7272	66.3545
P23497	SP100	683.703	1331.78	348.828	1143.71	773.906	601.458	662.941	563.027	679.577	619.584
P23508	MCC	205.603	162.231	132.082	101.877	154.245	194.283	156.536	130.907	122.238	129.956
P23526	AHCY	5215.98	7878.32	7029.02	6590.93	5969.83	4712.94	4818.17	4895.04	4866.8	5188.25
P23527;P33778;Q16778	H2BC17;H2BC3;H2BC21	89128.5	102324	147489	102347	149397	108106	134915	194068	201539	184438
P23528	CFL1	10935.6	10438.6	7039.51	19580.3	9483.17	10431.7	9123.95	7042.23	10025.6	8558.95
P23588	EIF4B	2649.78	3005.71	3405.92	3977.37	3995.1	3709.23	4006.8	3622.61	3037.1	3117.77
P23610	F8A3	146.223	132.538	107.075	156.289	132.156	104.291	113.593	138.278	132.754	109.717
P23634	ATP2B4	668.168	266.882	714.419	457.807	322.424	369.656	375.85	526.56	380.348	349.397
P23743	DGKA	410.494	368.414	551.087	487.652	527.993	226.949	236.825	297.8	354.113	246.393
P23786	CPT2	245.965	164.214	225.142	278.505	244.758	189.578	196.041	247.147	247.165	235.205
P23919	DTYMK	1087.83	862.194	1931.07	1624.21	1280.43	1266.4	1116.8	1223.2	1291.46	1122.68
P23921	RRM1	89.4059	101.429	83.9257	139.553	88.0392	74.2353	69.4323	41.0047	56.7874	44.0663
P23946	CMA1	NaN	40.7346	40.3727	54.5224	93.3736	85.2424	67.5181	554.802	228.143	333.192
P24043	LAMA2	109.401	122.913	227.342	150.687	86.9849	422.965	649.759	1082.93	819.637	1218
P24158	PRTN3	613.139	334.168	452.085	1012.17	1086.94	639.472	277.891	1208.25	1307.3	1629.73
P24298	GPT	124.279	NaN	120.386	78.2059	140.743	129.296	109.816	216.379	268.979	161.869
P24310	COX7A1	53.9971	48.7651	95.279	90.8467	41.2071	313.499	553.501	392.02	417.759	581.245
P24347	MMP11	48.5089	119.73	841.788	60.5516	71.0112	231.616	383.814	2830.82	87.6742	127.719
P24385	CCND1	202.535	100.837	149.3	91.5387	72.1331	45.7703	NaN	NaN	58.8036	107.211
P24386	CHM	104.448	102.804	72.4947	148.501	123.977	98.2799	76.7656	79.2133	79.5384	87.6336
P24394	IL4R	61.2738	38.4684	31.9949	NaN	56.7211	34.9699	34.7094	29.0509	27.5365	NaN
P24534	EEF1B2	1567.8	1543.51	2532.28	2322.8	2050.59	2333.21	2288.93	1806.55	2285.74	2042.39
P24539	ATP5PB	578.24	643.881	1136.51	686.793	881.849	681.268	822.878	1039.82	1303.53	1089.15
P24557	TBXAS1	83.6861	77.5421	52.5966	141.406	236.223	178.721	135.64	149.345	221.524	170.177
P24593	IGFBP5	115.587	74.6149	774.124	84.4071	81.7527	183.314	213.045	3166.15	143.937	158.631
P24666	ACP1	1518.79	1184.11	2966.68	2371.29	1676.2	1344.59	1513.69	1658.74	1956.54	1605.37
P24723	PRKCH	32.5163	72.1316	55.5278	30.5757	48.8507	39.1043	44.1965	78.8638	78.6603	55.2269
P24752	ACAT1	1200.52	1014.57	1329.42	1373.71	1725.75	1600.68	1846.14	2521.12	2769.8	2776.62
P24821	TNC	6598.17	14679.4	19545	15962	7938.82	61060	37353.2	95426.1	42109	44473.4
P24844	MYL9	210.606	883.164	286.211	329.172	282.789	4938.18	4744.69	2571.64	1781.31	1775.91
P24928	POLR2A	271.129	282.707	367.178	311.249	323.799	265.794	262.619	296.847	324.866	302.198
P24941	CDK2	153.228	155.57	202.416	225.624	197.543	160.118	119.464	118.1	136.726	129.195
P25067	COL8A2	NaN	36.1761	251.56	55.3141	64.3483	356.959	534.527	851.7	223.548	444.829
P25098	GRK2	570.846	391.076	384.369	467.809	523.381	409.089	360.232	396.199	572.194	511.376
P25189	MPZ	92.5692	2235.22	52.6875	716.071	78.3688	3212.81	1316.33	260.384	1325.23	76.1961
P25205	MCM3	740.488	728.468	2370.35	1492.04	1231.43	784.646	531.194	780.588	874.545	730.49
P25311	AZGP1	1100.46	942.476	1061.86	1962.17	1145.71	3421.95	2984.11	4588.93	2021.24	2226.47
P25325	MPST	847.769	705.97	1438.51	994.14	841.692	816.08	815.63	1334.07	660.373	833.983
P25391	LAMA1	95.9666	119.989	57.0527	141.626	85.1959	120.44	133.845	215.281	134.915	191.523
P25398	RPS12	840.181	872.043	1067.79	1485.12	1140.55	712.922	697.709	790.329	1276.84	815.914
P25440	BRD2	120.649	119.373	208.249	131.465	114.073	102.525	79.502	96.9999	100.303	97.5378
P25445	FAS	26.333	23.1869	16.887	30.6807	56.7705	52.2213	51.5207	29.1518	20.2546	14.4809
P25490	YY1	357.525	616.44	462.473	310.638	375.387	330.809	370.779	346.41	423.295	336.607
P25685	DNAJB1	1616.19	1160.64	1601.28	1175.33	935.266	546.071	491.588	564.738	471.962	551.986
P25686	DNAJB2	677.679	694.031	385.243	419.084	250.316	251.519	291.629	296.651	231.399	323.376
P25705	ATP5F1A	16802.1	18815.1	39921.5	19671.5	24379.3	18871.9	23102.5	34866.7	33980	35383.8
P25774	CTSS	191.442	327.907	153.286	825.745	897.915	677.273	582.008	648.32	1130.01	937.814
P25786	PSMA1	4402.1	4058.91	4070.23	5287.56	5857.4	4006.19	3936.91	4910.63	5862.53	5637.95
P25787	PSMA2	1769.27	1415.46	1326.21	1863.43	1734.88	1641.23	1488.53	1463.73	1763.71	1415.23
P25788	PSMA3	2599.91	2299.09	2085.77	2640.53	2909.64	2306.28	2195.12	2349.98	2555.15	2574.46
P25789	PSMA4	6450.88	5177.88	5323.71	6439.29	6737.11	5988.88	5404.51	4930.56	5530.79	5200.4
P25815	S100P	209.462	291.585	210.818	508.265	434.92	112.073	155.099	209.48	115.228	128.155
P25940	COL5A3	492.15	743.742	507.909	642.771	679.975	3640.53	3507.89	2740.09	2148.83	2301.27
P25963	NFKBIA	503.518	317.266	253.611	344.098	222.44	229.26	303.931	281.835	252.48	344.021
P26006	ITGA3	1317.53	1457.03	823.949	762.549	609.358	560.237	347.577	288.993	370.499	496.584
P26010	ITGB7	NaN	99.3839	62.4016	124.139	473.492	82.701	102.82	137.396	144.985	155.164
P26022	PTX3	23.7917	37.7924	68.2014	61.5796	51.1676	98.455	184.893	114.248	163.683	117.392
P26038	MSN	12050.2	12424	2683.43	14721.2	15410.2	13384.1	13144.7	13514.2	17641.6	15302.2
P26045	PTPN3	59.7231	37.4446	70.8745	49.2131	38.9102	NaN	NaN	252.96	NaN	NaN
P26196	DDX6	453.108	581.179	629.169	590.579	597.368	448.885	449.753	584.305	588.366	414.729
P26232	CTNNA2	57.688	39.0142	58.4042	45.446	67.4315	43.4667	34.7014	61.841	44.3901	82.8903
P26358	DNMT1	178.775	226.133	320.837	313.245	311.443	262.253	191.816	218.902	256.492	246.575
P26368	U2AF2	743.44	880.391	744.818	765.928	615.39	661.285	694.664	642.534	746.788	702.578
P26373	RPL13	7721.79	8621.65	10452.3	9126.29	9944.45	8675.47	9741.22	7700.7	8090.96	7731.64
P26440	IVD	261.068	311.315	401.914	536.09	577.94	479.203	287.685	724.961	756.163	742.942
P26447	S100A4	1515.64	2567.98	3070.66	4586	9792.58	8167.68	7397.12	12412.6	11396.4	10533.1
P26572	MGAT1	402.084	354.387	509.142	295.915	494.258	696.978	591.982	570.569	516.902	501.038
P26583	HMGB2	102.488	154.06	295.642	322.075	429.951	269.705	272.994	307.802	557.01	394.802
P26599	PTBP1	1545.38	1592.9	1445.2	1638.79	1194.09	1264.78	1055.17	1295.13	1550.11	1212.91
P26639	TARS1	4934.69	4364.4	4131.8	4933.71	3932.67	4158.78	3952.8	3487.09	3425.37	3487.76
P26640	VARS1	1410.16	1752.7	1160.84	1509.34	1606.67	1648.46	1712.89	1643.15	1661.54	1759.79
P26641	EEF1G	10829.3	13128.6	14867	8800.35	11749.5	11989.6	12310.4	12410.3	11017.8	11632.8
P26885	FKBP2	965.281	765.496	385.078	619.306	508.579	641.314	772.013	830.131	797.842	713.44
P26927	MST1	255.458	59.8845	324.104	47.2151	72.5906	150.716	226.395	582.458	132.227	196.979
P27105	STOM	1388.97	998.331	1439.72	2154.44	2981.84	1809.43	1432.16	3358.91	2565.59	2938.51
P27144	AK4	389.724	292.015	275.443	237.266	245.417	107.787	115.391	142.768	128.065	132.448
P27169	PON1	63.3689	152.879	249.394	167.344	206.287	247.063	408.624	528.044	421.209	347.527
P27338	MAOB	248.858	234.824	273.821	292.737	251.446	345.691	265.943	685.773	598.408	442.502
P27348	YWHAQ	873.748	528.313	900.534	759.907	590.776	645.68	579.958	651.427	529.662	514.057
P27361	MAPK3	1357.59	978.675	959.884	986.154	1429.87	1191.06	1117.97	1252.11	1135.88	1157.91
P27448	MARK3	446.114	599.135	344.495	358.532	302.407	255.27	286.758	217.563	197.333	213.21
P27482	CALML3	38817.8	32403.5	65024.6	17440.8	44405	5710.59	4329.51	12527.5	1913.5	5300.02
P27487	DPP4	151.348	241.536	74.3504	103.633	156.243	640.121	446.12	407.503	408.876	374.747
P27540	ARNT	23.3675	27.1064	32.9788	NaN	20.9282	26.5356	39.145	37.2905	22.1091	29.5797
P27635	RPL10	1003.66	1350.01	1197.18	512.013	1106.67	1498.93	1582.74	2275.15	1224.73	1779.17
P27658	COL8A1	138.333	49.2122	396.011	87.5951	80.6076	985.653	1325.66	1868.11	428.138	857.846
P27694	RPA1	499.872	626.895	505.429	643.284	547.825	476.894	460.055	450.893	654.268	534.586
P27695	APEX1	2151.06	3716.44	3990.19	2421.82	2035.87	2085.1	2223.99	2377.27	2431.82	1940.07
P27701	CD82	406.471	295.65	218.152	470.61	239.481	211.701	153.462	81.7461	72.1297	37.7975
P27707	DCK	176.796	179.526	192.697	218.514	264.623	229.234	150.524	155.564	299.775	156.821
P27708	CAD	842.756	1218.98	3105.56	1228.99	1239.16	1358.48	1348.75	1496.85	1287.91	1244.08
P27797	CALR	6204.46	7832.92	3883.45	5558.71	6992.5	9460.73	8670.84	6247.33	6494.2	7835.6
P27816	MAP4	3380.24	2730.79	1384.21	2875.35	2160.56	3923.89	4614.4	3602.91	3234.58	3909.33
P27824	CANX	5108.16	4852.22	4793.51	6797.07	6780.74	8704.27	7739.81	4260.19	6294.22	5282.4
P27986	PIK3R1	175.888	177.362	126.835	167.01	259.653	192.77	212.255	221.259	274.856	223.765
P27987	ITPKB	131.009	127.063	169.22	120.646	89.7236	102.509	121.481	140.726	105.605	111.144
P28062	PSMB8	813.748	1282.89	851.522	1380.63	2283	1174.64	1370.91	1466.11	1705.08	1603.47
P28065	PSMB9	1750	2665.26	1482.33	3024.27	4930.34	2624.76	3221.77	3010.05	3503.57	3422.15
P28066	PSMA5	3408.41	3202.94	2824.73	3320.17	4242.79	3367.64	3309.12	3471.99	3714.18	3577.75
P28068	HLA-DMB	117.598	131.879	49.354	248.476	578.603	242.194	172.637	146.565	327.713	297.254
P28070	PSMB4	2127.13	1773.51	1776.23	2460.91	2332.88	1825.82	1648.33	2259.09	2322.07	2381.38
P28072	PSMB6	5004.98	2202.54	4082.8	2536.17	986.431	2482.87	1790.5	2549.55	1578.8	2006.91
P28074	PSMB5	1417.21	746.992	1115.72	713.336	266.643	1017.25	690.317	1071.44	660.624	817.958
P28161	GSTM2	160.715	43.411	298.687	139.733	202.428	260.936	160.717	228.353	415.095	161.747
P28288	ABCD3	548.661	432.821	400.314	434.199	331.623	323.57	275.981	259.343	212.535	238.099
P28289	TMOD1	91.8197	155.449	60.2407	81.6491	82.1263	138.661	260.568	398.274	393.637	503.208
P28290	ITPRID2	733.066	583.003	321.247	851.807	310.156	201.904	204.095	175.901	187.745	171.126
P28300	LOX	180.226	120.411	430.676	131.582	178.998	491.169	612.796	747.841	219.354	316.428
P28331	NDUFS1	1552.44	1778	2330.32	2060.59	2442.95	2023.89	2412.56	3036.53	3486.92	3245.92
P28340	POLD1	114.901	198.261	219.699	139.945	178.249	129.863	110.861	136.693	124.819	141.69
P28347	TEAD1	82.4597	79.3671	197.33	68.058	64.6651	121.75	141.561	141.319	61.1401	127.022
P28370	SMARCA1	132.404	175.426	152.39	184.953	135.158	252.422	213.433	149.263	140.899	147.574
P28482	MAPK1	1932.82	1728.14	1835.13	2663.52	2200.71	1879.23	1890.13	1898.85	2174.18	1743.3
P28676	GCA	424.004	443.893	333.41	744.155	1213.32	639.576	367.458	632.497	773.878	744.965
P28702	RXRB	91.6356	90.6482	136.638	113.31	76.8913	90.5684	81.0888	116.685	78.0024	106.808
P28715	ERCC5	150.372	109.013	118.194	107.006	111.536	109.261	115.289	89.4372	92.3339	67.3617
P28799	GRN	380.141	542.878	147.684	234.408	329.103	279.863	250.105	171.663	157.662	173.599
P28827	PTPRM	48.5971	67.4694	39.5125	NaN	39.3764	34.8639	50.1628	70.4099	31.7957	42.3484
P28838	LAP3	2076.11	2431	954.697	3237.14	6621.28	2735.09	3298.55	3076.11	4318.67	4639
P28906	CD34	NaN	83.3955	71.8378	148.594	89.45	205.848	212.689	813.731	405.748	464.17
P28907	CD38	NaN	44.5637	NaN	71.9831	142.85	38.0505	150.249	101.116	102.701	74.1794
P29034	S100A2	14327.4	9297.64	7130.96	9357.72	7804.1	5756.2	3474.71	2654.04	2162.66	8521.05
P29083	GTF2E1	47.3213	43.8601	36.3835	40.7216	47.9756	45.8971	48.4587	37.9734	34.2543	27.0066
P29084	GTF2E2	79.2887	66.6066	57.8223	58.5115	65.3197	58.7684	59.7854	62.0722	52.3321	58.6886
P29144	TPP2	506.93	371.134	621.634	487.091	538.445	614.573	606.385	650.238	678.078	584.44
P29218	IMPA1	1413.6	875.902	410.545	938.018	1124.82	1154.77	877.104	842.676	1047.49	893.104
P29279	CCN2	60.1563	108.831	234.466	65.8312	52.9254	95.4688	89.8779	288.246	80.7305	123.133
P29317	EPHA2	249.818	138.845	356.599	182.061	287.359	142.154	91.5331	162.836	100.813	138.323
P29323	EPHB2	48.0763	36.7513	15.3767	75.3319	27.6688	50.2897	42.5444	59.9704	48.8022	43.2439
P29350	PTPN6	259.1	298.402	333.389	602.684	989.567	450.685	368.028	523.834	1034.91	617.267
P29353	SHC1	305.63	234.787	231.025	239.603	211.859	246.053	241.168	235.102	202.953	240
P29372	MPG	196.55	250.242	192.195	197.491	251.258	261.174	267.777	317.168	281.323	313.085
P29373	CRABP2	4682.15	464.361	417.176	1891.27	3920	855.578	688.678	875.047	503.966	582.741
P29375	KDM5A	78.9951	68.0727	66.6338	70.8669	50.5176	50.7363	51.1326	61.5887	49.3608	60.0948
P29401	TKT	6481.63	7086.9	12759.7	6594.55	8853.6	5759.77	4720.86	7893.96	8840.89	7515.52
P29466	CASP1	805.485	704.203	474.33	747.302	1648.99	621.255	550.138	626.918	780.038	769.893
P29474	NOS3	95.5233	111.49	396.289	104.204	95.6194	147.205	132.736	257.89	158.22	217.539
P29475	NOS1	61.3631	81.1967	187.127	57.1014	64.8373	75.8278	55.9332	93.3305	59.1283	62.2653
P29508	SERPINB3	14675.9	5749.56	6110.96	8694.67	11230.5	2588.74	942.956	2050.85	400.143	688.37
P29536	LMOD1	95.8695	64.2819	42.0355	76.1266	17.818	208.201	345.965	209.99	132.284	151.93
P29558	RBMS1	109.618	89.7134	83.9677	126.301	93.5734	123.695	133.796	128.781	100.526	105.475
P29590	PML	3367.27	9206.63	2556.49	4369.45	5089.1	4655.57	5614.14	4134.23	4222.74	4512.15
P29597	TYK2	70.5694	53.3771	65.08	71.789	78.7249	88.2985	108.017	121.439	101.516	117.3
P29622	SERPINA4	87.3807	168.183	2143.87	257.367	175.838	361.974	665.987	4596.26	676.153	575.354
P29692	EEF1D	10937.9	13697	8905.71	10488.4	11227.6	10659.5	10783.4	9485.74	10438.2	10223.8
P29728	OAS2	722.519	982.636	358.026	1334.41	1011.64	702.486	711.78	499.472	712.133	599.406
P29762	CRABP1	3306	345.096	413.789	822.737	622.008	977.658	426.969	2468.33	824.786	848.458
P29803	PDHA2	76.4675	62.5707	NaN	56.2328	41.9845	39.0547	39.8842	44.8599	39.4945	39.7739
P29966	MARCKS	4934.82	2703.39	1449.24	2233.16	1914.52	4977.71	3759.8	2351.02	2445.24	3079.66
P29992	GNA11	451.821	549.52	541.89	732.35	482.699	821.919	833.855	1102.21	794.648	911.423
P30038	ALDH4A1	1682.87	948.717	879.157	1020.98	757.924	586.075	482.037	727.15	691.943	854.17
P30039	PBLD	58.0714	55.6992	NaN	64.6068	48.0931	63.2737	48.561	52.5423	43.0426	79.5484
P30040	ERP29	637.445	731.477	771.221	1077.44	797.245	695.673	771.787	591.74	903.817	709.017
P30041	PRDX6	8696.69	11242	17298.3	9333.56	11109.6	11810.2	11663.8	12593.9	11279.8	10827.7
P30043	BLVRB	472.89	561.639	702.64	459.991	880.052	752.014	764.664	1341.83	922.615	1073.83
P30044	PRDX5	5729.81	8359.98	8309.61	3699.41	5283.53	4102.85	4433.73	4508.1	3916.91	3943.99
P30046	DDT	1026.36	1261.56	1948.32	1106.19	1511.19	922.509	1134.9	1958.24	745.211	1509.18
P30048	PRDX3	3204.73	2749.4	2422.63	4229.06	3580.43	2906.14	3137.74	4097.57	4523.49	3675.61
P30049	ATP5F1D	3048.95	2436.66	4469.18	3023.94	3316.65	3074.33	3176.93	4344.22	3520.92	3700.81
P30050	RPL12	3024.9	3248.38	3733.13	4173.58	3636.25	3827.4	3754.41	3519.68	3918.73	3958.69
P30084	ECHS1	727.111	548.947	596.294	741.347	710.406	562.721	482.258	623.964	790.878	717.18
P30085	CMPK1	1605.34	864.142	1170.77	1355.96	1412.69	1497.33	1496.32	1352.42	1163.19	1228.2
P30086	PEBP1	5625.24	7373.27	4852.55	8099.38	6580.26	7801.08	10117.8	8648.79	12073.2	10940.8
P30101	PDIA3	10595.9	19289.8	8074.45	9596.12	14507.2	18159.6	17670.4	12662.7	15023.6	15051.3
P30153	PPP2R1A	2743.43	2819.85	2548.69	2475.34	2782.98	2210.76	2326.02	2584.8	2716.1	2723.18
P30154	PPP2R1B	139.691	95.6333	87.532	84.243	122.565	68.388	51.6916	47.1687	51.1129	65.0001
P30260	CDC27	130.01	114.81	107.324	137.02	112.664	130.665	137.211	103.564	100.847	103.586
P30273	FCER1G	221.395	258.688	140.892	510.786	1344.37	976.141	551.986	475.59	869.822	809.911
P30405	PPIF	1327.51	539.252	721.825	589.237	740.1	256.793	182.934	256.611	227.604	214.266
P30414	NKTR	299.861	213.359	192.934	319.079	179.232	54.6465	64.2227	93.4675	180.099	140.625
P30419	NMT1	1413.5	1330.38	765.453	1413.53	1289.45	1198.31	1126.08	1074.09	1207.86	1262.03
P30511	HLA-F	200.082	594.79	104.788	252.045	642.411	283.007	276.384	260.702	291.973	228.384
P30519	HMOX2	309.807	252.843	203.115	263.698	300.526	194.079	184.541	188.122	215.101	209.791
P30520	ADSS2	1204.64	1055.61	1363.52	1491.93	1115.97	809.865	715.262	829.946	920.435	787.977
P30530	AXL	59.6408	100.431	63.4787	106.77	97.2827	203.096	242.445	192.519	162.954	173.745
P30533	LRPAP1	713.649	744.648	480.036	697.502	534.565	900.578	785.741	687.198	657.961	672.678
[truncated: 5,828 more rows]

## Sheet: S1 B
Table S1 B. Relative abundance of proteins that changed significantly between paired tumor and stroma groups. Log2 fold change and p-value for each protein is presented. Negative difference value denotes the protein is more abundant in stroma and positive value denotes the protein is more abundant in tumor.
						LMD Tumor enriched					LMD Stroma enriched
Protein ID	Gene	Student's T-test Significant Tumor_Stroma	-Log Student's T-test p-value Tumor_Stroma	FDR	Student's T-test Difference Tumor_Stroma	Sample 5	Sample 6	Sample 10	Sample 12	Sample 20	Sample 25	Sample 26	Sample 30	Sample 32	Sample 40
Q9UKX2	MYH2	+	2.29561	0.0247133	-4.72054	6.2304	6.90625	10.7047	10.0944	9.61804	10.7156	12.275	14.3046	14.4894	15.3718
P12882	MYH1	+	2.40004	0.0210108	-4.37042	8.87865	9.37131	12.6082	12.1902	11.8704	12.8395	14.3288	16.1576	16.3585	17.0865
P05976	MYL1	+	2.58141	0.0163535	-4.33582	7.95911	8.69331	11.877	11.3707	11.1344	12.3885	13.9635	14.9679	15.3948	15.9989
P13535	MYH8	+	2.38216	0.0216423	-4.29672	4.56422	4.64999	7.91692	7.55525	7.49691	8.26045	9.67112	11.9548	11.2541	12.5264
Q96A32	MYLPF	+	2.51507	0.0180239	-4.27886	6.98799	6.1493	9.21464	9.09664	9.3327	9.8518	11.5013	13.1495	13.5791	14.0939
P10916	MYL2	+	2.1979	0.0283163	-4.1666	6.61922	7.40885	10.5682	10.7408	9.81725	10.7608	12.205	13.8145	14.2746	14.9324
Q16082	HSPB2	+	4.10345	0.00274876	-4.00505	5.91637	6.6097	6.89712	7.39512	7.35863	9.38003	10.2576	11.2419	11.1888	12.1339
Q9Y247	FAM50B	+	4.79777	0.00179189	-3.98987	5.15031	7.15079	7.44591	5.98136	6.44289	10.0107	10.4945	10.8683	10.3311	10.416
P20774	OGN	+	3.25461	0.0070668	-3.96121	6.52323	9.08624	9.09206	9.13529	7.50107	10.9166	13.3733	13.1666	12.2534	11.434
P02458	COL2A1	+	4.35935	0.00228685	-3.94087	6.51528	7.5578	8.07054	6.76033	8.05309	10.7042	12.3969	12.0689	10.7038	10.7876
Q14315	FLNC	+	4.25302	0.0024498	-3.92217	8.50281	9.63678	10.014	10.6239	9.68134	12.4141	13.394	13.515	14.1414	14.6053
P12883	MYH7	+	1.81873	0.0501792	-3.9151	7.32486	8.01711	11.082	11.6063	10.7538	10.5773	12.5693	14.4545	15.263	15.4955
Q05707	COL14A1	+	4.4416	0.00219283	-3.90574	8.20542	10.0476	9.63283	10.8781	9.86238	12.8995	13.7419	14.0521	13.8013	13.6603
P07585	DCN	+	5.47841	0.000958835	-3.89201	8.17192	9.81871	9.52442	9.96696	8.9677	12.9882	13.5012	13.2408	12.9247	13.255
P51911	CNN1	+	4.3648	0.00228685	-3.8161	6.80372	8.4771	7.54534	8.4655	6.59613	11.7073	12.0723	11.5627	10.5742	11.0519
Q9UBY9	HSPB7	+	4.41245	0.00222452	-3.79086	6.99719	7.76791	8.24827	8.62308	7.2928	10.4652	11.0908	11.793	12.0548	12.4796
P51888	PRELP	+	3.19056	0.00765073	-3.76399	6.59115	7.9615	9.06046	8.76253	8.29389	10.5452	11.3635	13.8666	11.9753	11.7389
Q53GG5	PDLIM3	+	3.52105	0.00508571	-3.72916	4.73644	6.73057	6.91947	7.54144	6.72797	8.99929	10.0308	10.2409	10.6218	11.4089
Q9BXN1	ASPN	+	3.69302	0.00421179	-3.72753	5.88836	7.3062	8.33941	8.37368	7.39431	9.89426	11.8286	11.8794	11.3331	11.0043
P51884	LUM	+	6.50955	0.00035369	-3.72667	11.0738	11.9666	11.4371	11.9573	11.3418	15.1366	15.8064	15.4805	14.8481	15.1384
Q9UBF9	MYOT	+	3.17965	0.00770599	-3.72326	7.24398	7.82335	9.14326	9.40036	8.55798	10.3453	11.6058	12.4087	12.7345	13.6909
P19237	TNNI1	+	2.62323	0.0153549	-3.71325	7.95052	8.23126	10.7845	10.4852	10.174	11.1766	12.583	13.8835	14.0334	14.5153
P31415	CASQ1	+	4.0398	0.00291087	-3.68599	6.6705	8.39526	6.87537	8.35411	7.30894	10.5328	11.5663	10.1985	11.6408	12.0957
P63316	TNNC1	+	2.97474	0.0100917	-3.6627	5.80839	6.37876	8.74053	8.57435	8.04314	9.68605	10.9017	11.4338	11.6147	12.2223
P35609	ACTN2	+	3.37708	0.00606221	-3.65416	10.7401	11.2873	12.375	12.4364	11.8708	13.5281	14.9086	15.8289	16.0826	16.6323
P98095	FBLN2	+	4.54186	0.00197221	-3.63104	6.50738	7.46595	8.27949	7.32451	6.89104	11.4998	11.2082	11.4131	9.84504	10.6574
P23142	FBLN1	+	4.55423	0.00197221	-3.61921	7.23651	8.42799	9.04769	8.37117	7.95985	12.2037	12.4679	12.1552	10.7879	11.5245
Q13642	FHL1	+	3.11019	0.00838532	-3.58143	7.19596	8.34823	8.9774	10.1983	8.86978	10.7328	12.015	12.1407	13.2922	13.3162
P06732	CKM	+	2.65465	0.0148828	-3.57125	8.81413	9.97835	10.9699	12.1382	11.3768	12.4134	13.5896	14.4002	15.5233	15.2071
P21810	BGN	+	6.71699	0.000319852	-3.53773	10.1774	10.6603	10.3116	11.0574	9.94566	14.2271	14.1475	13.8445	13.7526	13.8692
O14958	CASQ2	+	4.44441	0.00219283	-3.53596	7.24354	8.16913	8.18956	9.02817	8.2761	10.6981	11.434	11.7491	12.0619	12.6433
Q99983	OMD	+	3.50133	0.00522517	-3.50916	5.601	7.31515	7.33954	6.83514	5.49018	9.58881	11.525	10.0929	9.01396	9.9062
P45378	TNNT3	+	3.20556	0.00756586	-3.50368	6.84184	8.56484	8.94577	9.74571	8.58652	10.476	11.8047	12.2976	12.6402	12.9845
P02585	TNNC2	+	3.1433	0.00807539	-3.49927	6.12093	6.88024	7.29821	7.3517	7.15474	8.35333	9.82753	10.9415	11.4425	11.7373
P02745	C1QA	+	2.94124	0.0103183	-3.43846	5.41971	6.29207	8.29785	6.23347	8.16302	11.1467	10.4001	11.2254	9.34537	9.48077
Q01995	TAGLN	+	4.16323	0.00268669	-3.41879	8.73631	10.53	9.10038	9.63677	9.36039	13.5591	13.7234	12.7886	11.8902	12.4964
Q9Y6C2	EMILIN1	+	4.00457	0.00296292	-3.38646	8.7391	9.91881	11.2177	10.3216	9.79613	13.5391	13.2914	14.2718	12.812	13.0114
P17661	DES	+	4.13807	0.00271062	-3.38489	10.5922	11.7584	11.6391	12.4578	12.2182	14.1501	15.0271	14.7902	15.6621	15.9608
O60662	KLHL41	+	3.74952	0.00393073	-3.37534	6.73998	6.5245	7.84201	8.18618	7.6767	9.43906	10.4437	10.9043	11.2417	11.8173
P02452	COL1A1	+	4.69487	0.00185755	-3.36838	13.576	14.9333	15.2817	14.7197	14.4	17.7845	18.565	18.4909	17.4096	17.5026
Q2TBA0	KLHL40	+	3.16772	0.00785411	-3.36498	5.52396	6.25071	7.41664	6.93522	6.70337	8.1664	9.24078	10.7062	10.4358	11.1055
Q5BKX8	CAVIN4	+	5.59737	0.000958835	-3.35686	6.56556	7.05964	6.82334	7.39623	6.81181	9.42914	10.3058	10.2173	10.5411	10.9474
Q99715	COL12A1	+	2.92274	0.0104958	-3.34933	11.501	11.5758	13.4261	11.1723	10.0972	15.4458	15.4917	15.7691	13.5961	14.2163
Q9Y2J8	PADI2	+	3.05537	0.00910051	-3.34906	6.32117	6.73912	7.54408	8.74221	8.70317	9.78326	10.2711	11.0587	11.5634	12.1186
P27658	COL8A1	+	3.12014	0.00827593	-3.34218	6.08208	5.60886	8.6239	6.447	6.16714	9.94085	10.3643	10.8545	8.739	9.74122
O75112	LDB3	+	3.65687	0.00441136	-3.33448	5.96886	6.06931	6.82328	7.40974	6.57321	8.25568	9.69829	10.1988	10.4886	10.8755
P09493	TPM1	+	4.87604	0.00170589	-3.33398	8.69891	8.76132	7.43128	8.13432	7.57337	10.9165	11.5161	11.3058	11.2753	12.2554
Q9UMS6	SYNPO2	+	3.71835	0.00408784	-3.30586	6.38806	6.23576	7.22367	7.62458	7.04066	8.82383	9.71443	10.4326	10.6708	11.4003
Q13203	MYBPH	+	3.2786	0.00690792	-3.29939	6.23486	5.49769	6.76029	7.44398	7.25311	8.59094	9.15129	10.0918	10.7111	11.1418
P13942	COL11A2	+	2.32318	0.0236649	-3.29236	7.41792	8.42287	9.54659	6.4357	5.27525	11.4406	11.7264	10.8216	9.56062	10.0108
P13611	VCAN	+	4.35642	0.00228685	-3.23521	10.3478	11.2294	10.6117	11.1416	9.48053	14.3863	14.3307	13.7663	13.4119	13.0918
P35442	THBS2	+	2.19911	0.0282944	-3.23233	8.19085	8.48544	10.9469	7.62972	6.84576	12.4792	12.3138	12.7729	10.0328	10.6615
Q12805	EFEMP1	+	5.18641	0.00117627	-3.23043	6.95865	7.10805	7.80292	6.84548	6.61678	10.9038	10.3993	10.225	9.45355	10.5023
P35443	THBS4	+	2.01031	0.0369795	-3.22021	7.76461	8.49013	11.9519	9.41741	8.22589	11.3898	11.7727	14.7298	12.0584	12.0003
Q15063	POSTN	+	3.64616	0.00441136	-3.21535	10.5001	11.5254	12.7612	11.6123	9.98819	14.6542	14.877	14.5279	13.9037	14.501
P12107	COL11A1	+	2.23647	0.0269929	-3.20697	8.35772	9.17122	11.0626	7.6306	7.06808	12.4361	13.0914	12.3488	10.2706	11.1781
P02144	MB	+	2.39537	0.0211431	-3.19283	7.97803	9.04595	9.37274	11.4818	10.1871	11.3157	11.9449	12.7167	13.9768	14.0757
Q06828	FMOD	+	4.71873	0.00185755	-3.18836	7.22859	8.40717	8.49955	8.85455	7.60749	11.2405	11.6234	11.7651	10.6852	11.2249
Q6ZMU5	TRIM72	+	4.14549	0.00270611	-3.18524	6.57494	6.63813	7.18068	7.78086	7.39239	9.09909	10.1342	10.2012	10.8665	11.1922
Q8IUX7	AEBP1	+	3.13052	0.00818771	-3.17681	9.80616	10.653	11.9665	10.0169	9.18337	13.9816	14.0898	14.0739	12.1789	13.1858
Q8TF66	LRRC15	+	3.88158	0.00333011	-3.17547	6.56206	7.79064	7.90471	7.75943	6.04388	10.5218	10.8941	10.5281	9.36431	10.6298
P48788	TNNI2	+	2.86262	0.011465	-3.17096	6.28018	6.81868	7.56962	7.9625	7.4071	8.40985	9.70092	10.8596	11.2377	11.6848
P08590	MYL3	+	1.64539	0.0659692	-3.16567	7.68676	7.42559	10.151	10.6441	9.77214	9.19592	11.4153	12.9053	13.9701	14.0214
Q9UBX5	FBLN5	+	4.99339	0.00151199	-3.16558	6.56069	7.46524	8.18526	7.39389	7.31897	10.0872	10.6254	11.0817	10.1187	10.839
O75298	RTN2	+	3.94929	0.0030534	-3.16534	5.85728	6.78339	6.97276	7.57655	7.0186	8.88321	9.84609	9.76297	10.7057	10.8374
O15061	SYNM	+	3.75214	0.00392594	-3.15966	6.899	7.1978	7.32399	7.94076	7.41912	9.09391	10.0832	10.449	11.4415	11.5114
P08123	COL1A2	+	4.69777	0.00185755	-3.15011	12.8026	14.1434	14.4859	13.9143	13.5016	16.8284	17.2478	17.5077	16.4049	16.6096
Q96D15	RCN3	+	4.5945	0.00197221	-3.14423	7.69123	9.35839	8.13685	9.17996	8.10825	12.0539	11.9928	11.4709	11.2454	11.4327
P23327	HRC	+	3.48785	0.00525038	-3.11533	5.11206	6.43404	7.05974	7.12406	6.60482	8.27754	9.38386	9.90004	9.8459	10.504
Q8WZ42	TTN	+	3.0001	0.00980371	-3.11344	7.60973	7.30107	8.34446	8.39681	7.93237	9.20924	10.2275	11.4996	11.7624	12.4529
O14558	HSPB6	+	2.53076	0.0176659	-3.09969	8.17311	7.0051	8.73645	9.0197	8.14133	9.34524	10.1913	12.0944	12.3909	12.5523
P02751	FN1	+	2.13725	0.031021	-3.09751	11.8265	13.1121	16.0366	12.6985	12.6027	16.7477	16.4928	17.8347	15.1045	15.5843
P13805	TNNT1	+	2.72099	0.0135391	-3.09702	6.11208	5.97714	7.55505	7.73147	6.71632	7.99578	9.3002	10.2673	10.7363	11.2776
Q9Y235	APOBEC2	+	3.25723	0.00704849	-3.09027	5.44723	5.80809	6.88558	6.84502	6.55992	7.92377	8.68547	9.81042	10.0353	10.5423
P07451	CA3	+	3.64619	0.00441136	-3.08133	7.86457	9.06513	9.47715	9.53921	8.67525	10.6971	11.6753	12.7481	12.6524	12.2551
P12111	COL6A3	+	3.11644	0.00832853	-3.07936	12.1065	13.2546	15.1931	13.5684	13.2424	16.1646	16.414	17.7644	16.0582	16.3605
P12109	COL6A1	+	2.68563	0.0142735	-3.06023	11.6887	13.0497	15.2523	13.3816	13.1328	15.767	16.0996	17.8331	15.8806	16.2259
P24844	MYL9	+	3.6419	0.00441136	-3.05129	7.70564	9.78647	8.14598	8.35969	8.13886	12.2694	12.2115	11.3284	10.7973	10.7864
Q96MG2	JSRP1	+	5.47485	0.000958835	-3.05037	5.93161	6.14389	5.89338	5.63838	5.56457	8.1094	8.89853	9.0275	8.73565	9.65261
Q14767	LTBP2	+	4.17053	0.00268016	-3.04768	7.45281	8.09767	8.36713	7.56205	7.96202	10.5082	10.8133	12.2007	10.0081	11.1498
Q92629	SGCD	+	5.18064	0.00117627	-3.04267	6.02908	5.93919	5.84454	6.02727	4.92176	8.1023	8.8683	9.00272	8.66012	9.34177
O75339	CILP	+	1.87763	0.0455815	-3.04145	6.60137	8.12369	11.3749	8.95592	8.17073	10.4867	11.0177	13.7567	11.4617	11.7111
P05413	FABP3	+	2.80583	0.0123357	-3.03776	8.27421	8.65739	9.18762	10.5333	10.2222	11.0319	11.6436	12.5631	13.2492	13.5757
Q15113	PCOLCE	+	3.04949	0.00919601	-3.03618	8.11155	9.18306	10.1625	8.92349	7.14802	12.1176	12.4324	12.1056	10.8742	11.1797
P09238	MMP10	+	1.67341	0.0629202	-3.02626	8.89235	9.45869	9.932	7.17425	6.96273	12.8405	12.3547	12.2115	8.06367	12.0809
P49747	COMP	+	1.56153	0.0754035	-3.02471	6.78728	8.06263	10.6794	5.75324	6.59512	10.6442	11.493	12.6073	8.31311	9.9436
Q8IVL6	P3H3	+	4.11462	0.00272322	-2.98726	6.8596	8.4181	6.98911	7.9234	6.55631	10.6256	10.9054	10.2138	9.74107	10.197
Q9NR99	MXRA5	+	3.4669	0.00539247	-2.97798	7.58487	8.51461	9.88523	8.28831	7.5255	11.6628	11.6676	11.8933	10.5106	10.9542
P12110	COL6A2	+	2.61954	0.0154112	-2.8984	11.6547	12.7783	15.0703	13.2384	13.0206	15.6164	15.9206	17.4959	15.4419	15.7795
Q6QEF8	CORO6	+	3.06218	0.00902892	-2.89463	4.37472	5.02819	5.37757	5.29126	5.4622	6.31418	7.3897	8.34453	8.60955	9.34913
Q5VTT5	MYOM3	+	1.92026	0.0425265	-2.89085	5.22025	7.30137	6.96443	6.39747	6.12915	6.71278	8.09998	10.219	10.2679	11.1673
P13929	ENO3	+	3.2708	0.00693794	-2.87341	7.69506	7.89836	8.2926	9.19637	8.54565	9.72733	10.767	11.4164	12.3034	11.781
Q96SM3	CPXM1	+	3.58525	0.00470864	-2.83433	6.95235	8.05717	6.88574	7.24842	5.70098	9.74669	10.7771	9.71274	9.42844	9.35133
P02461	COL3A1	+	4.10006	0.00274876	-2.83384	7.44944	8.64979	8.7695	8.35396	7.50325	11.266	11.784	11.0279	10.403	10.4142
O00499	BIN1	+	3.32691	0.00648359	-2.82479	7.73962	8.42102	7.88462	9.69525	9.29374	10.5146	11.0861	11.278	12.0537	12.2257
P07951	TPM2	+	4.65842	0.00193877	-2.82213	14.752	14.7514	14.5032	14.8663	14.6236	16.6984	17.2188	17.4023	17.6832	18.6044
P98160	HSPG2	+	3.81245	0.00359726	-2.81418	9.92458	10.7048	11.9318	11.0641	10.4715	13.6674	13.6012	14.5439	13.0071	13.348
P00488	F13A1	+	4.11623	0.00272322	-2.7896	9.45061	10.2783	9.9701	10.5916	11.6638	12.9892	13.1603	13.059	13.3031	13.3908
Q96F85	CNRIP1	+	2.98429	0.00994758	-2.77935	3.02012	5.40396	5.01816	6.28138	5.6261	7.71127	7.9433	7.95008	7.91327	7.72856
P20929	NEB	+	2.71971	0.0135401	-2.77564	8.07055	7.31824	8.11879	8.16486	7.61297	8.70438	9.93896	11.1243	11.3696	12.0264
Q8IVN3	MUSTN1	+	2.07333	0.0338056	-2.77536	4.12976	4.95969	6.01225	6.83231	5.13502	6.15498	7.30786	8.68873	8.94396	9.85029
Q6UWY5	OLFML1	+	4.56905	0.00197221	-2.77415	6.45785	6.42584	6.04073	6.76517	6.18766	8.0236	9.45898	9.58632	9.63152	9.04759
P62736	ACTA2	+	4.4123	0.00222452	-2.76216	9.88805	10.8574	10.8091	11.1	11.1654	12.7705	13.2572	13.9912	13.4614	14.1504
Q96AY3	FKBP10	+	3.97182	0.00304972	-2.7505	7.32805	9.19201	8.3682	9.13514	8.15714	11.7022	11.4894	10.9821	10.6766	11.0827
Q702N8	XIRP1	+	3.35439	0.00624688	-2.74239	9.29919	9.44482	10.1772	10.6081	10.4155	11.3389	12.4182	12.9875	13.2745	13.6376
Q08397	LOXL1	+	3.13054	0.00818771	-2.72415	5.02733	6.51692	7.41254	6.58512	5.73516	8.83258	9.1622	10.075	8.16784	8.66017
P11055	MYH3	+	4.48756	0.00202793	-2.71817	7.2566	7.07815	7.22235	8.11423	7.67338	9.48117	10.7435	10.8176	9.73385	10.1595
Q5VST9	OBSCN	+	3.23496	0.00726927	-2.71482	7.50337	7.1645	7.63157	7.61836	7.03692	8.64698	9.48963	10.4359	10.5	11.4563
P21817	RYR1	+	3.60258	0.00458675	-2.67588	6.342	5.91867	6.29075	6.91228	6.27073	7.67253	8.63698	9.25279	9.69605	9.85546
Q00872	MYBPC1	+	1.76012	0.0550333	-2.67195	8.68861	6.9188	7.89207	7.66213	7.08516	7.55536	9.26992	11.2026	11.5123	12.0664
Q0ZGT2	NEXN	+	6.3063	0.000374665	-2.66023	6.76349	7.27232	7.11773	7.58485	7.11036	9.75187	10.2513	9.71497	9.49936	9.93245
Q9NRN5	OLFML3	+	3.54772	0.00494477	-2.65858	8.33591	9.64137	9.73058	9.41567	7.89026	11.2565	12.4018	11.9367	11.4262	11.2856
P40261	NNMT	+	3.75149	0.00392594	-2.65333	9.57613	10.6359	9.31776	11.1423	10.8711	13.1975	13.2048	12.2711	12.9589	13.1776
Q9BRK3	MXRA8	+	2.92355	0.0104958	-2.64805	5.40966	6.47078	7.99266	6.32846	5.54806	8.63467	9.21219	9.99733	8.39938	8.74628
O14498	ISLR	+	2.43391	0.0199447	-2.63771	7.70013	9.37317	9.3761	7.79643	7.21046	10.4287	11.7511	12.1879	9.58562	10.6916
P54296	MYOM2	+	1.97823	0.0389514	-2.62686	6.28429	7.79687	7.2825	7.33801	6.67731	7.3319	8.64214	10.4435	10.7494	11.3464
P13727	PRG2	+	1.94059	0.0411907	-2.62505	8.30295	9.236	6.46166	9.77004	9.44104	12.3073	10.318	10.0527	10.9028	12.756
P55268	LAMB2	+	3.81014	0.00359726	-2.62485	7.98866	8.71019	9.52355	8.9895	8.40523	10.4966	10.8473	11.8969	11.4962	12.0044
P83110	HTRA3	+	2.559	0.0169236	-2.6129	7.30109	8.22433	8.58784	7.17654	6.82995	10.9226	10.4843	11.5958	8.70743	9.47416
P49746	THBS3	+	4.53706	0.00197221	-2.61202	5.892	6.6289	6.90654	6.16884	5.66282	8.54167	9.00197	9.61446	8.53724	8.62385
P35555	FBN1	+	3.72229	0.00406388	-2.60989	11.0619	11.8189	12.9662	11.9714	11.6491	14.8203	14.8204	15.1001	13.8458	13.9303
Q63ZY3	KANK2	+	4.64034	0.00193877	-2.60703	6.26613	6.92241	7.23211	7.77558	6.75191	9.21089	9.99443	9.96589	9.38813	9.42392
P36955	SERPINF1	+	1.74985	0.0559516	-2.59999	8.91464	9.52556	12.5201	9.40334	8.35894	12.0862	12.0675	14.181	11.216	12.1719
P22352	GPX3	+	3.31589	0.00655539	-2.59518	6.17651	7.02833	7.96483	7.13731	7.16255	9.39858	9.46029	11.1204	9.15583	9.31032
P11678	EPX	+	1.94005	0.0411907	-2.59006	9.86095	10.869	8.62587	12.0394	11.5292	13.9859	12.0335	11.9788	13.3919	14.4846
P24043	LAMA2	+	4.00144	0.00296292	-2.58691	6.70279	6.94022	7.82861	7.23298	6.43632	8.72388	9.34335	10.08	9.67844	10.2498
Q14112	NID2	+	4.62633	0.00197048	-2.57836	8.88067	9.96077	9.95191	10.0264	9.16366	12.637	12.484	12.1081	11.6658	11.9804
Q9HCU0	CD248	+	3.54532	0.00494699	-2.56461	6.30538	7.68353	8.35544	7.77913	7.11337	9.89393	10.2356	10.8076	9.4928	9.63001
O75923	DYSF	+	4.07562	0.00280806	-2.56245	7.8773	8.51105	7.90031	9.29114	8.71215	10.2862	11.1102	10.7403	11.5032	11.4642
Q02952	AKAP12	+	4.63884	0.00193877	-2.55632	6.25	7.42939	6.59743	7.65727	6.96656	9.44051	9.77642	9.81473	9.06324	9.58735
P11277	SPTB	+	3.69138	0.00421463	-2.55524	6.7542	7.38081	7.78935	7.25499	6.71326	8.7374	9.23608	10.07	9.91098	10.7143
Q14195	DPYSL3	+	3.91661	0.00318091	-2.5493	9.26081	10.3492	11.0119	10.9116	10.9214	12.9145	13.3678	13.4788	12.6166	12.8237
Q9NZU5	LMCD1	+	4.06662	0.00284564	-2.54397	8.05786	8.85524	8.16869	9.074	7.64882	11.3781	11.4975	10.3402	10.5201	10.7886
Q16853	AOC3	+	3.18795	0.00766947	-2.53691	6.15101	7.89235	7.6256	8.32758	7.59035	9.03753	9.75843	10.429	10.6598	10.3867
P19827	ITIH1	+	4.23729	0.002491	-2.53524	8.83167	9.57173	10.2529	10.1062	9.31438	12.3875	11.925	12.488	12.4947	11.4579
P02743	APCS	+	2.43539	0.0199387	-2.52782	9.41187	9.39885	11.7901	10.5358	9.51634	12.4143	11.4022	13.8603	12.4162	13.199
P02671	FGA	+	2.50201	0.0183146	-2.52349	10.4089	10.741	12.7928	11.4959	11.2919	13.5382	12.6969	15.2154	13.3683	14.5291
P54289	CACNA2D1	+	4.79898	0.00179189	-2.5204	6.57677	6.83153	7.68684	7.69746	7.00337	9.27868	9.40623	9.72404	9.87315	10.1159
P11532	DMD	+	3.83263	0.00353638	-2.51212	6.84051	6.86806	6.77442	7.06538	6.51615	8.15485	9.01136	9.49867	9.61426	10.346
Q9Y680	FKBP7	+	3.66278	0.00440579	-2.49621	5.35299	6.91554	6.00512	6.67922	5.44762	8.66566	9.42911	8.43442	8.24829	8.10406
P08294	SOD3	+	2.46512	0.0192175	-2.49213	6.36583	6.58928	7.39745	7.65637	7.98101	8.79143	8.1192	10.7053	10.6308	10.2038
Q13424	SNTA1	+	2.94042	0.0103217	-2.48038	6.70612	6.42482	6.46834	6.78886	6.02532	7.45691	8.31988	9.33301	9.46513	10.2404
Q9H7C4	SYNC	+	4.97235	0.00151199	-2.47881	5.71452	6.05401	5.71362	6.62302	6.24696	7.92261	8.54617	8.46211	8.73679	9.07849
Q05682	CALD1	+	3.58641	0.00470864	-2.47493	11.5029	12.0821	10.5344	12.2102	10.9876	14.3261	14.5577	13.9961	13.2471	13.5649
Q7Z7G0	ABI3BP	+	3.01652	0.00961196	-2.47475	7.63277	6.41862	5.81255	7.74035	6.52138	8.463	9.35573	9.30143	10.3901	8.98911
Q15417	CNN3	+	4.31728	0.00231583	-2.47201	9.75096	9.84298	8.91215	9.82072	9.30156	12.5366	12.6668	11.6155	11.3951	11.7743
O15075	DCLK1	+	4.79342	0.00179189	-2.47082	6.4388	6.98074	6.70433	7.64513	7.25747	9.15125	10.0418	9.25755	9.67945	9.25049
Q13884	SNTB1	+	3.13854	0.00809873	-2.46014	6.08346	7.62332	7.46394	8.34801	8.18768	9.2598	10.0276	9.86014	10.145	10.7146
Q96CG8	CTHRC1	+	1.93764	0.0412965	-2.44118	10.225	10.0333	11.0898	9.60943	7.2039	12.1158	12.9181	12.8385	11.1417	11.3532
Q63HQ2	EGFLAM	+	3.04439	0.00923339	-2.43324	6.17791	8.22157	7.84951	8.77255	7.02748	9.79241	10.1464	10.4604	9.74522	10.0709
P15088	CPA3	+	2.0872	0.0331813	-2.43237	6.05544	7.5549	7.97415	8.82137	8.92808	9.23957	9.14689	11.3525	10.7229	11.0339
P05997	COL5A2	+	3.37997	0.00604536	-2.42957	10.0731	10.9683	11.7288	11.0224	9.91848	13.4576	13.4936	13.7833	12.4981	12.6263
Q9HBL0	TNS1	+	3.88843	0.00331211	-2.42006	6.74933	7.98462	8.41309	8.63327	8.4942	10.3267	10.6685	10.6606	10.3351	10.384
P22105	TNXB	+	2.30759	0.0242362	-2.41771	7.46816	6.56936	7.51432	6.91489	7.15251	8.24521	8.65225	11.7134	9.77649	9.32048
Q8TED1	GPX8	+	3.49334	0.0052465	-2.41158	7.23	7.64004	6.82759	8.32066	6.88928	10.523	10.466	9.4665	9.38093	9.12898
Q9UKU9	ANGPTL2	+	2.06398	0.0342335	-2.40473	6.34197	6.24693	8.94089	6.75216	6.17031	8.96913	9.07837	11.0892	8.47332	8.86592
O43294	TGFB1I1	+	4.02233	0.00296292	-2.40168	6.83085	7.4989	6.83632	6.83314	6.28672	9.81633	9.89029	9.29517	8.50081	8.79175
O60687	SRPX2	+	2.93015	0.0104035	-2.40034	6.69052	7.89025	8.50259	7.22432	6.99474	9.92384	10.2574	10.913	8.76814	9.44171
P78559	MAP1A	+	5.8057	0.000862459	-2.39634	6.93624	7.45564	7.03496	7.54062	6.96264	9.49728	10.1224	9.39304	9.32551	9.57352
P0DOX6		+	1.51082	0.0820726	-2.38652	8.42367	11.7035	11.6877	9.74445	10.6397	11.5037	14.9854	13.6861	11.5816	12.375
P50454	SERPINH1	+	3.56867	0.00480465	-2.38539	9.82853	11.8289	9.93167	10.8034	10.0911	13.0765	12.9663	12.936	12.4996	12.9322
Q12884	FAP	+	3.45385	0.00547786	-2.38196	6.37267	6.96833	5.7889	7.15034	5.56299	9.52244	9.15837	8.22296	8.3163	8.53292
Q15124	PGM5	+	3.58221	0.00471609	-2.37566	6.33655	6.43053	7.0472	6.9937	6.97493	7.85104	8.93571	9.59195	9.46343	9.81907
Q9UM22	EPDR1	+	5.39148	0.00100266	-2.37109	4.80822	5.64799	5.89843	5.78444	5.50917	7.75363	7.9211	8.02148	7.6285	8.17897
O43556	SGCE	+	4.18497	0.0026396	-2.36739	5.46286	5.77197	5.69251	6.18024	5.37144	8.0227	8.89007	8.37228	7.21621	7.8147
P02675	FGB	+	2.15085	0.0305533	-2.36027	12.3582	12.5283	14.8604	13.2884	13.1026	15.4152	14.364	17.1493	14.9025	16.1083
P17540	CKMT2	+	2.47765	0.0189577	-2.35731	7.96307	5.89534	6.77756	6.44367	6.15027	7.44796	8.58601	9.59976	9.55154	9.83117
P32322	PYCR1	+	2.81162	0.0122199	-2.34964	5.16238	6.45798	7.36926	6.94891	5.08357	8.95721	9.01179	8.4365	8.08119	8.2836
P01857;P0DOX5	IGHG1;	+	3.01628	0.00961196	-2.34844	11.112	12.9847	12.4635	11.8534	12.1762	13.9258	15.6162	14.7539	13.6763	14.3597
Q07507	DPT	+	2.70686	0.0137853	-2.34679	10.7433	12.2187	12.4417	12.9929	12.0551	15.0516	15.4998	14.0535	14.0584	13.5224
Q12841	FSTL1	+	3.27185	0.0069372	-2.3461	5.72643	6.55619	7.42638	6.77295	5.9969	9.01338	9.02864	9.75017	8.00548	8.41168
P08133	ANXA6	+	3.47962	0.00529951	-2.34286	10.1382	11.5242	10.8125	12.1447	12.1226	13.5824	13.8307	13.6126	13.808	13.6228
P20231;Q15661	TPSB2;TPSAB1	+	3.17901	0.00770599	-2.33379	8.1583	8.29502	8.57794	9.40072	10.0804	11.5256	10.4406	11.5709	10.9637	11.6806
P08253	MMP2	+	2.15538	0.0303543	-2.33371	6.23893	6.78584	9.19206	7.23396	6.00793	9.26668	9.47003	10.5943	8.77065	9.02559
P01024	C3	+	3.28631	0.00681608	-2.33316	11.569	11.8071	13.4412	12.2834	12.0102	14.2521	13.9105	15.4262	14.3898	14.798
P04216	THY1	+	4.53341	0.00197221	-2.32925	7.18724	8.21633	7.12269	8.04002	7.01205	9.69668	9.50973	9.8812	10.0876	10.0493
P39059	COL15A1	+	1.92375	0.0422504	-2.30378	7.57729	7.53882	10.3119	8.97639	8.37315	11.3695	9.27158	12.2695	10.6062	10.7797
P01715	IGLV3-1	+	1.50431	0.0828814	-2.29929	7.62493	10.5862	9.45876	8.33318	8.09668	10.1833	13.6678	11.5032	9.70984	10.5321
P20908	COL5A1	+	2.365	0.022223	-2.29745	10.5806	11.5943	12.9413	11.5477	10.5664	13.8644	13.9218	15.0435	12.8908	12.997
P02747	C1QC	+	3.42048	0.00569381	-2.29533	8.04962	8.50514	9.9043	8.75269	9.2758	11.5766	10.6419	11.8123	10.7614	11.172
Q96MM6	HSPA12B	+	4.18636	0.0026396	-2.28499	7.8063	7.3209	6.58198	7.76514	6.86199	8.93553	9.86131	9.94832	9.42911	9.58699
Q96AC1	FERMT2	+	4.32503	0.00231583	-2.27612	6.33375	7.27425	6.41583	7.30192	6.17212	9.22464	9.39758	8.97768	8.5972	8.68136
O43866	CD5L	+	1.98376	0.0385631	-2.27165	5.37491	7.4398	8.63738	6.5352	7.94178	8.80031	9.02769	10.6721	8.77704	10.0102
P01871	IGHM	+	1.48127	0.08601	-2.26646	9.04172	12.2883	12.2415	9.99365	10.9421	11.7327	14.9686	14.1854	12.1366	12.8163
P19823	ITIH2	+	3.7063	0.00413658	-2.26443	9.73893	10.6231	11.5329	11.1028	10.6863	13.0828	12.8122	13.4223	13.2979	12.391
P48681	NES	+	4.4917	0.00202761	-2.26286	9.5737	9.23792	8.96972	10.3184	9.74439	11.3117	12.044	11.7291	12.0405	12.0331
P13591	NCAM1	+	5.61909	0.000958835	-2.25897	6.12087	5.65672	5.86764	5.78351	5.81646	7.42749	8.11694	8.3301	8.34441	8.32109
P30837	ALDH1B1	+	3.12565	0.00823036	-2.25017	7.80649	8.49666	9.58382	8.60833	7.82019	10.9112	11.5384	10.9165	10.088	10.1123
Q96S86	HAPLN3	+	4.6423	0.00193877	-2.23919	6.57789	7.52736	7.59911	8.06058	7.39499	9.64644	9.81201	9.90036	9.58291	9.41416
Q9BX66	SORBS1	+	5.77431	0.000862459	-2.23906	5.67055	5.69095	5.91409	6.24698	5.91015	7.5787	8.2974	8.13599	8.1631	8.45284
P21695	GPD1	+	2.30941	0.0241528	-2.23773	6.35823	6.49153	6.79052	7.49082	6.56703	7.1934	8.2368	9.5816	10.0532	9.82174
P02679	FGG	+	1.88267	0.0452525	-2.22398	9.59991	9.8143	12.3113	10.6911	10.4456	12.4972	11.51	14.458	12.1532	13.3636
Q13643	FHL3	+	5.88987	0.000781152	-2.22042	7.67904	8.14892	7.44267	7.7566	7.69226	9.81087	10.4537	9.72647	9.83435	9.99613
P01876	IGHA1	+	2.27017	0.0256232	-2.21574	10.9896	12.1771	13.3542	11.3616	11.4346	13.4576	14.2931	15.4161	13.0266	14.2024
Q9HCB6	SPON1	+	2.36321	0.0222423	-2.21373	7.37501	8.48247	8.9058	7.7547	7.25877	9.06188	10.6681	11.6598	9.40887	10.0468
P08603	CFH	+	3.00873	0.00967471	-2.21307	6.65543	6.98387	8.88821	7.81625	7.33609	9.92688	9.51737	10.4529	9.35173	9.49636
P25940	COL5A3	+	5.4885	0.000958835	-2.21186	8.9386	9.53189	8.98435	9.31675	9.40009	11.8296	11.7688	11.4157	11.0585	11.1584
Q86TC9	MYPN	+	3.01268	0.00962287	-2.21168	6.43143	6.73894	6.55332	7.19301	6.43786	7.55112	8.53141	9.12687	9.1431	10.0604
P0C0L4	C4A	+	2.45684	0.0194241	-2.20701	9.87157	10.3426	12.3958	10.9628	10.6733	12.6344	12.3545	14.0788	12.6278	13.5856
P46821	MAP1B	+	4.94349	0.00158223	-2.20472	7.35867	8.03319	7.44566	8.17306	7.49677	10.1129	10.3074	9.86869	9.36896	9.87309
P08254	MMP3	+	2.24444	0.0267673	-2.20279	6.08612	5.82077	7.79597	6.37105	5.89935	9.4409	7.89497	9.93943	8.16756	7.54437
O60831	PRAF2	+	4.60524	0.00197221	-2.20068	8.19541	8.6034	7.51304	7.44658	8.24327	10.4959	10.4512	10.1189	9.85389	10.0853
Q9BS40	LXN	+	4.70332	0.00185755	-2.1819	6.4349	6.04113	6.02266	6.91789	6.76073	9.04592	8.82892	8.08342	8.6457	8.48281
Q07092	COL16A1	+	2.10678	0.0323272	-2.17249	7.69155	8.28835	9.45372	7.13263	6.67846	9.83562	10.1142	11.4168	9.1532	9.58737
P01780	IGHV3-7	+	2.40489	0.0208818	-2.16887	6.26252	7.39678	8.36479	7.34559	7.96051	8.39252	9.56512	10.704	9.19435	10.3185
P05156	CFI	+	2.45247	0.019555	-2.16848	7.7089	7.80584	9.85707	7.52113	7.9268	10.2848	10.091	11.4698	9.54716	10.2693
P07358	C8B	+	2.44299	0.019773	-2.16263	6.13102	6.14531	8.60313	6.87188	6.87761	9.06649	8.38149	10.0382	8.68373	9.27216
Q4L180	FILIP1L	+	4.84957	0.0017615	-2.14964	7.09666	6.8506	6.37069	6.77182	6.50274	9.23879	9.18047	8.9797	8.1824	8.75937
P24821	TNC	+	3.24442	0.00716632	-2.14614	12.6878	13.8414	14.2545	13.9621	12.9544	15.8975	15.1889	16.542	15.3618	15.4406
Q05315	CLC	+	1.67208	0.0630566	-2.14447	7.24277	7.95452	6.1558	9.3265	8.249	10.8576	8.96796	8.36397	10.4261	11.0354
Q9UBG0	MRC2	+	4.35061	0.00228685	-2.14403	7.79188	7.19136	6.77868	7.92019	6.72404	9.59617	9.57291	9.5857	9.10373	9.26783
Q06033	ITIH3	+	3.82539	0.00355042	-2.1407	5.67713	6.39222	7.12116	5.97063	5.71122	8.16657	7.9619	8.94042	8.11823	8.38874
P00568	AK1	+	2.68971	0.0141764	-2.13535	10.7298	9.4044	10.3603	11.1334	9.41403	11.3012	12.1196	12.242	12.9222	13.1337
P11047	LAMC1	+	3.36818	0.00610484	-2.12836	8.48815	9.76989	10.3583	9.90226	8.992	11.3839	11.4427	12.1706	11.3627	11.7925
P78539	SRPX	+	1.97055	0.0393722	-2.12769	6.05135	6.63501	8.74912	5.70701	6.4452	9.18813	8.63559	9.69963	7.57276	9.13003
P01031	C5	+	1.92633	0.0420939	-2.12571	7.3111	7.62108	10.3451	8.4176	7.82667	10.4642	9.86074	11.852	9.9683	10.0049
O75128	COBL	+	4.69173	0.00185755	-2.12359	8.95976	8.42183	8.19507	8.12698	7.84829	9.943	10.6923	10.2287	10.6241	10.6817
P15502	ELN	+	1.7947	0.0521096	-2.11097	3.22578	5.99872	6.60916	6.68483	6.72553	7.47269	7.71582	8.38164	7.82485	8.40388
Q8IWX7	UNC45B	+	4.14749	0.00270611	-2.1105	5.80147	6.57547	5.73285	6.44612	5.70681	7.48036	8.37857	7.89155	8.42315	8.6416
P08572	COL4A2	+	2.74288	0.0132313	-2.08846	8.43969	9.91104	10.5346	10.1587	9.98982	11.5255	11.3803	12.9143	11.557	12.099
Q15582	TGFBI	+	2.30117	0.0245069	-2.08226	12.604	12.638	14.4609	12.5649	12.2417	15.6188	14.676	16.0703	14.0663	14.4894
Q32P28	P3H1	+	3.22021	0.00740952	-2.08072	8.33591	9.72319	7.84847	9.48661	8.63617	11.1724	11.2738	10.5239	10.6236	10.8402
P05154	SERPINA5	+	4.61505	0.00197221	-2.07982	5.85569	6.11827	6.75696	6.1166	6.01239	8.17299	7.9917	8.80596	7.77554	8.51282
Q2UY09	COL28A1	+	2.32613	0.0235721	-2.07794	5.77613	8.00224	7.58309	7.61293	6.00341	9.76131	8.75879	9.24814	9.42906	8.17018
P02746	C1QB	+	3.0561	0.0090994	-2.07192	9.52726	10.087	11.2356	10.3182	10.9411	12.9576	12.1727	13.2705	11.887	12.181
P12724	RNASE3	+	1.52612	0.080199	-2.06963	7.6227	8.64775	7.55184	10.4344	9.49	11.6482	9.47122	9.60037	11.0937	12.2812
Q13228	SELENBP1	+	3.17968	0.00770599	-2.06087	7.55809	8.42055	8.37829	9.84592	8.67882	10.3294	10.6091	10.8893	10.8353	10.5228
P07996	THBS1	+	2.35584	0.0224654	-2.05699	10.7449	10.7361	11.3221	10.4221	9.5304	13.7279	13.1803	12.9224	11.3998	11.81
Q9Y4F1	FARP1	+	3.11505	0.00833246	-2.05366	6.30133	7.39773	8.04609	7.72823	6.48464	9.34979	9.74974	9.33433	8.59444	9.19801
P09619	PDGFRB	+	4.33929	0.00228685	-2.05162	6.43464	7.35581	7.21818	7.38886	6.42312	9.09227	9.12319	9.40973	8.62253	8.83101
P01023	A2M	+	1.99561	0.0378626	-2.05023	9.65637	9.74239	11.7689	10.3195	11.236	11.8938	11.6449	13.9052	12.1063	13.4241
Q9UP38	FZD1	+	3.06693	0.00895867	-2.04779	5.625	6.0371	5.15782	6.37562	5.59859	8.22052	8.59048	7.97323	6.60698	7.64188
Q9UDY4	DNAJB4	+	3.93269	0.00312685	-2.04589	6.61941	6.0344	6.63226	7.16158	6.79845	8.22454	8.29996	8.49832	9.02467	9.42808
P08670	VIM	+	2.60153	0.0158503	-2.04442	13.493	14.8963	14.0349	15.7593	15.8565	16.5762	16.8747	16.9601	16.8392	17.0118
Q96RW7	HMCN1	+	2.7527	0.0131096	-2.04367	7.55017	7.85782	8.66698	8.07358	7.46685	9.69813	10.3036	11.2523	8.91949	9.66022
P14543	NID1	+	2.25422	0.0263175	-2.04334	7.65017	9.7184	10.1977	9.32543	8.5037	10.639	10.9077	12.3047	10.7618	10.9989
Q9Y625	GPC6	+	3.34959	0.00628065	-2.04235	6.67354	7.91724	6.66234	7.92195	7.14193	9.90679	9.50705	8.57563	9.14215	9.39713
Q8N2S1	LTBP4	+	1.49266	0.0843974	-2.03974	4.38798	6.69105	8.14674	5.33202	5.79704	7.32074	7.78192	9.8909	7.50893	8.05102
O43491	EPB41L2	+	4.01333	0.00296292	-2.03807	6.03936	6.62221	7.39342	7.39509	7.37407	8.98178	9.14102	9.20905	8.847	8.83565
A0A0A0MRZ8;P04433	IGKV3D-11;IGKV3-11	+	1.62288	0.0683723	-2.02862	10.3198	12.5295	12.6162	10.9417	11.9877	12.7074	15.6179	14.4125	12.6866	13.1135
Q8TBN0	RAB3IL1	+	5.39697	0.00100266	-2.02423	5.09219	5.74937	5.15143	5.50698	5.12916	7.30713	7.77873	7.35656	6.96328	7.3446
P01877	IGHA2	+	1.94993	0.0404916	-2.01943	12.1457	13.2566	14.6627	12.9863	12.9924	14.555	15.2731	16.9004	14.2311	15.1813
Q6H8Q1	ABLIM2	+	2.47815	0.0189523	-2.0187	7.82945	6.06664	6.84892	6.41565	5.9735	7.51184	8.31492	8.68138	9.14176	9.57779
P00740	F9	+	1.94296	0.0410356	-2.01503	5.53312	5.83897	7.89757	5.57532	6.98845	8.16093	7.74428	9.82815	7.55968	8.61556
P00736	C1R	+	5.60868	0.000958835	-2.01497	6.89439	7.06934	7.47332	7.56845	7.08242	9.43181	9.47738	9.27513	8.86332	9.11512
P49961	ENTPD1	+	3.16916	0.00785187	-2.00121	7.91543	8.70294	8.23919	9.05062	9.94191	10.6459	10.6547	11.228	10.4935	10.8341
P00751	CFB	+	2.75876	0.0130318	-1.99403	9.4615	9.5349	11.4418	10.5431	9.49571	12.0524	11.6441	12.6761	11.8018	12.2728
Q8IWU6	SULF1	+	2.05272	0.0348492	-1.98734	7.21511	7.75758	8.09147	6.84417	5.43594	9.8581	9.27219	9.64631	8.03338	8.47098
P00738	HP	+	3.017	0.00961196	-1.98509	12.0655	12.2908	13.6139	12.4868	12.2748	14.3577	14.1615	15.5427	13.944	14.6513
P02790	HPX	+	4.01146	0.00296292	-1.98349	10.47	10.446	11.4007	11.2228	10.9073	12.7229	12.4164	13.4325	12.5427	13.2497
Q9Y4G6	TLN2	+	5.29325	0.00109493	-1.9791	7.84582	8.32409	8.01791	8.63941	7.77247	9.93583	10.4396	10.0002	9.98834	10.1313
P42765	ACAA2	+	2.35363	0.0225301	-1.97817	6.99767	8.03837	9.36961	9.14789	9.66546	10.302	10.558	10.8815	10.7716	10.5968
Q16363	LAMA4	+	3.4106	0.00574432	-1.97461	7.21118	8.43289	8.3662	8.48197	7.45024	10.317	10.0675	10.4023	9.315	9.7137
Q9NR12	PDLIM7	+	3.20955	0.007538	-1.9516	9.89301	9.9542	8.68878	9.76265	9.19667	11.8914	12.1362	11.4994	10.7235	11.0028
P04003	C4BPA	+	3.63584	0.00441776	-1.95151	8.5564	8.75541	9.64153	9.06535	8.6119	11.1888	10.1585	11.5525	10.6587	10.8297
Q9NY15	STAB1	+	3.39346	0.00592278	-1.95116	6.90353	6.86681	7.22968	7.3739	8.29767	9.22431	8.51389	9.68881	9.32272	9.67767
Q53TN4	CYBRD1	+	2.73815	0.013303	-1.94716	6.77402	8.55607	8.50444	8.82977	8.79529	9.55865	10.6296	10.4645	10.2403	10.3024
P02760	AMBP	+	2.14247	0.030896	-1.94609	9.37572	9.1925	11.3798	9.33545	8.85657	11.2349	11.0326	12.5396	10.9987	12.0647
Q9Y646	CPQ	+	4.76652	0.00180039	-1.94479	7.66183	7.33994	7.17674	7.36613	7.092	9.10344	9.32438	9.55531	8.64233	9.7351
Q6UVY6	MOXD1	+	2.73404	0.0133422	-1.93637	7.26083	6.03538	5.2315	6.74739	5.18172	8.17163	7.85061	8.38385	7.91194	7.82065
P15848	ARSB	+	2.79522	0.0124535	-1.92429	4.62515	6.13165	6.03774	6.13692	6.84342	7.99252	8.29132	7.73419	7.19376	8.18456
P0DOX8		+	2.6082	0.0156385	-1.91484	8.35121	9.77629	10.0229	9.01387	9.56795	10.5745	11.9786	12.0737	10.6252	11.0545
P01768;P01772;P0DP02;P0DP03	IGHV3-30;IGHV3-33;IGHV3-30-3;IGHV3-30-5	+	2.52548	0.0178016	-1.90618	7.37334	8.74727	9.38338	8.76635	8.57094	9.34519	10.5659	11.2713	10.6229	10.5669
P02753	RBP4	+	3.161	0.00789348	-1.90534	5.21702	5.35464	5.75956	4.77087	5.83704	6.67727	6.79722	8.37252	7.31178	7.30704
P06727	APOA4	+	2.62185	0.0153889	-1.90044	10.7728	10.2015	11.5874	10.3109	10.2284	12.8974	12.0497	13.7129	11.8833	12.0599
Q16873	LTC4S	+	2.71807	0.0135625	-1.89309	7.03488	6.06964	7.54838	7.53802	7.95741	9.23077	8.43626	9.76363	8.60116	9.58196
P04217	A1BG	+	3.56998	0.00480465	-1.88526	8.94492	9.38485	10.0163	9.59973	9.68742	11.1737	11.2125	12.2094	10.7614	11.7025
P09871	C1S	+	4.28988	0.00237162	-1.88482	9.43858	9.94372	10.0985	10.0202	9.9684	12.2729	12.1412	11.9147	11.2589	11.3059
O75718	CRTAP	+	2.75265	0.0131096	-1.88266	8.93815	10.3536	8.57948	10.0781	9.14175	11.8916	11.822	10.9152	10.983	10.8926
O60504	SORBS3	+	4.76245	0.00180039	-1.87825	7.61196	8.38673	8.1802	8.47032	7.98488	10.0717	10.2758	10.269	9.54186	9.86695
Q92626	PXDN	+	1.50141	0.0832714	-1.87777	7.1418	8.45539	10.195	8.40482	7.09905	10.0048	9.78871	11.8867	9.43698	9.56761
P02511	CRYAB	+	1.45209	0.0901396	-1.87247	12.1396	10.3678	10.9161	9.48303	10.4713	10.7666	11.5911	13.3018	13.0032	14.0775
A0A0C4DH41;P01824;P01825;P06331;P0DP06;P0DP08	IGHV4-61;IGHV4-39;IGHV4-59;IGHV4-34;IGHV4-30-4;IGHV4-38-2	+	1.97671	0.0390421	-1.87242	9.31232	10.7921	11.8153	10.7013	10.7143	11.4951	13.602	13.3358	12.0767	12.1879
P09382	LGALS1	+	3.90389	0.00323724	-1.86832	12.5431	13.0463	11.8057	13.1283	12.5312	14.7731	14.8008	14.3487	14.1222	14.3515
Q93062	RBPMS	+	4.79253	0.00179189	-1.86374	5.47939	5.97595	6.19047	5.92728	5.80608	8.10725	7.88401	7.91013	7.13942	7.65704
P07360	C8G	+	1.50094	0.083296	-1.8585	7.0409	7.18265	10.1224	7.97189	7.82389	9.65467	8.61664	11.3259	9.50128	10.3358
Q9NYL4	FKBP11	+	2.84162	0.0117966	-1.85047	8.83875	10.1345	8.60956	10.3579	9.71249	11.812	11.8134	11.1208	11.0642	11.0951
P13671	C6	+	1.81076	0.0508501	-1.85035	6.69342	7.03145	9.65958	7.53417	7.38824	9.61622	9.2774	10.6408	8.88754	9.13659
P12829	MYL4	+	2.55145	0.0171052	-1.84872	6.29748	6.45327	6.69842	7.29926	6.74755	8.64778	9.7607	8.93072	7.96479	7.43557
P12235	SLC25A4	+	2.16175	0.03003	-1.84817	7.34487	7.1144	8.8735	8.53766	7.27358	8.50297	9.4009	9.63788	10.293	10.5501
Q14624	ITIH4	+	1.8366	0.048618	-1.84529	9.31162	9.75974	11.9168	10.208	10.157	11.707	11.5537	13.6851	11.6853	11.9485
P14621	ACYP2	+	2.84374	0.0117678	-1.83945	7.23997	6.78495	7.00313	7.40761	7.05863	7.80902	8.4482	9.03197	9.50343	9.89892
O94855	SEC24D	+	4.15237	0.00269821	-1.83824	7.44021	8.11071	7.48738	8.55591	7.85143	9.99577	10.0813	9.52212	9.41281	9.6248
Q6NZI2	CAVIN1	+	4.00009	0.00296292	-1.82462	9.8014	9.9651	8.82445	10.2789	9.45586	11.3711	11.6545	11.6072	11.3404	11.4756
P55287	CDH11	+	3.58357	0.00471414	-1.8211	7.14577	6.9865	7.27802	7.5254	6.28835	8.97812	9.4692	9.003	8.21784	8.66138
O95340	PAPSS2	+	3.35021	0.00628065	-1.81596	6.72269	7.52041	6.734	7.64478	8.24622	9.56082	9.42325	9.08183	8.97436	8.90764
Q5T4B2	CERCAM	+	3.288	0.00681551	-1.81531	6.93323	7.26134	6.00589	7.43374	6.34405	9.00638	9.06443	8.47913	8.23231	8.27256
P81605	DCD	+	1.51088	0.0820726	-1.81075	10.0231	9.79317	10.9064	11.6339	9.95252	13.1066	12.4479	13.8951	10.5762	11.337
Q6EMK4	VASN	+	4.12291	0.00272322	-1.80441	5.55286	6.34251	6.55776	6.59076	6.62288	7.94048	8.21769	8.58771	7.78088	8.16206
P06753	TPM3	+	3.81104	0.00359726	-1.80423	12.9597	12.7417	12.196	12.8716	12.2705	13.8821	14.3332	14.0252	14.7921	15.0281
P15169	CPN1	+	4.09647	0.00275192	-1.80321	6.53717	6.90992	7.49428	6.93942	7.01252	8.44264	8.54039	9.5224	8.67333	8.73059
P56199	ITGA1	+	3.53814	0.00496486	-1.79893	7.6444	8.80387	8.37033	8.79548	7.95915	10.618	10.112	10.4296	9.68262	9.72571
Q96HF1	SFRP2	+	1.69724	0.0606951	-1.7989	8.3563	8.41159	9.31871	8.24623	5.97106	10.2532	10.2401	10.4203	9.07025	9.31453
P02652	APOA2	+	2.98933	0.00991021	-1.78781	10.3843	10.5701	11.2154	10.5579	10.7863	12.0451	12.2874	13.7622	11.9863	12.3718
P02787	TF	+	3.97339	0.00304972	-1.78137	10.8344	11.3406	11.8039	11.4395	11.7626	12.9285	13.1848	13.6585	12.725	13.5908
Q86UU1	PHLDB1	+	3.70732	0.00413658	-1.77732	7.13809	8.27053	7.34156	8.16885	7.10062	9.51188	9.65751	9.44886	9.16184	9.12616
P01619	IGKV3-20	+	1.69933	0.0605136	-1.77525	10.8821	12.1678	12.939	10.5208	11.9165	13.0848	14.0548	14.7326	12.2529	13.1774
P98082	DAB2	+	2.50101	0.018316	-1.76782	7.32806	7.20345	5.98338	8.03497	8.34676	9.38855	9.38548	8.83052	8.94115	9.19001
P00748	F12	+	2.43004	0.0201031	-1.76375	8.82755	8.93679	10.8726	9.74061	9.14417	11.4924	11.0579	12.0084	11.0313	10.7505
Q96CX2	KCTD12	+	2.50163	0.0183146	-1.75871	8.64284	9.1748	7.94253	9.59793	10.4276	10.8644	10.9745	11.0087	10.8828	10.8487
P35858	IGFALS	+	2.39941	0.0210108	-1.75579	6.96062	7.80237	8.73587	7.84335	7.42944	9.35464	9.81102	10.5706	9.21603	8.59833
P07942	LAMB1	+	2.37491	0.0218709	-1.74718	8.19918	10.1937	10.3371	10.3128	9.41569	11.4555	11.4795	11.9617	10.9194	11.3782
Q9Y281	CFL2	+	2.92945	0.0104035	-1.74708	7.3504	7.94419	7.67883	8.0728	7.91681	8.56581	9.08423	9.67612	9.87403	10.4982
P00450	CP	+	2.52138	0.0179171	-1.74534	8.86051	9.09272	10.565	9.05493	9.73083	11.1839	11.1254	11.9169	10.266	11.5385
P05546	SERPIND1	+	1.77507	0.0538355	-1.74482	7.81362	7.94171	10.3064	8.90726	8.56837	10.1288	9.75577	11.8786	10.1876	10.3107
P01742	IGHV1-69	+	2.02945	0.0360793	-1.74029	5.50417	6.11107	7.34674	5.43655	6.2823	7.37123	7.96224	8.82113	6.72871	8.49899
O43516	WIPF1	+	2.12885	0.0313681	-1.73913	7.60329	8.75948	7.90031	9.44417	10.218	10.3362	10.4694	10.6427	10.7494	10.4232
Q16678	CYP1B1	+	4.83775	0.0017615	-1.73778	6.23873	5.58037	5.77541	6.0086	6.00519	8.07923	7.94737	7.49346	7.46502	7.31214
P27487	DPP4	+	3.20038	0.0076014	-1.73752	7.23292	7.91555	6.20346	6.68588	7.28613	9.3217	8.7982	8.67015	8.67324	8.54824
Q8WX93	PALLD	+	3.24065	0.00720175	-1.73749	10.714	11.3614	10.2693	10.8427	9.90315	12.5522	12.9493	12.3602	11.8087	12.1075
Q96PD5	PGLYRP2	+	1.73659	0.0570674	-1.73586	6.08678	6.99928	8.92547	6.84601	6.87211	8.31738	8.7397	10.0907	8.12594	9.13524
P01591	JCHAIN	+	1.54802	0.0771938	-1.73356	8.37404	9.2321	10.9239	9.44516	9.65569	10.7021	12.2821	12.6546	10.3626	10.2972
O60941	DTNB	+	2.91192	0.0106761	-1.73114	6.64923	7.18319	7.76846	7.00858	7.03295	7.80282	8.70441	9.06115	9.08259	9.64712
Q4ZHG4	FNDC1	+	2.01028	0.0369795	-1.72788	6.21385	7.17965	8.22364	7.73901	6.74319	8.41462	9.80677	9.85367	8.0729	8.59081
P02750	LRG1	+	2.65922	0.0147798	-1.72555	9.16741	8.50561	9.93113	8.80474	8.86334	10.6751	10.3416	11.4537	9.94508	11.4846
Q16555	DPYSL2	+	3.15275	0.00797746	-1.7223	9.70771	10.3805	10.4485	11.1418	11.4341	12.0716	12.1251	12.6384	12.3892	12.4998
Q07954	LRP1	+	3.31543	0.00655539	-1.72145	9.14231	9.06886	10.3285	9.3237	9.62879	11.1908	11.2889	11.9165	10.6948	11.0085
Q9Y2J2	EPB41L3	+	2.72031	0.0135391	-1.72073	6.30521	6.94305	6.24399	7.51171	8.24477	8.77345	8.81905	8.66591	8.75031	8.84365
P0DOX7		+	1.95037	0.0404916	-1.71849	10.8717	12.3576	12.9962	11.616	12.4533	13.1593	14.5859	14.7466	12.9542	13.4412
P01009	SERPINA1	+	1.70561	0.059999	-1.7125	12.8119	12.5726	14.7519	12.798	12.9667	14.5394	14.3621	16.3826	13.8944	15.2852
P55042	RRAD	+	1.44318	0.0914862	-1.70774	5.2911	7.73238	7.44387	7.51887	8.52721	8.15888	8.96472	8.04122	10.0137	9.87359
P02765	AHSG	+	2.37963	0.0217007	-1.70555	7.95649	8.21228	9.43432	8.40414	8.47234	9.61327	9.94934	11.456	9.55945	10.4293
Q8WWX9	SELENOM	+	3.43334	0.00560444	-1.70343	6.84161	7.2092	5.83878	6.78354	6.39511	8.91955	8.45354	8.18524	7.94375	8.08329
P01042	KNG1	+	2.07196	0.0338518	-1.69851	9.68859	9.83755	11.7158	10.0984	10.2679	11.6912	11.7582	13.2493	11.3296	12.0723
Q96L96	ALPK3	+	2.47685	0.0189653	-1.69521	7.65988	6.17958	6.93547	6.91843	5.46534	8.04679	7.88442	8.75403	8.26744	8.68208
Q13683	ITGA7	+	2.21221	0.0279224	-1.69375	7.8248	6.67958	6.24124	6.2077	5.83018	7.08553	8.26779	8.47531	8.64443	8.77919
Q6UX72	B3GNT9	+	2.47287	0.0190411	-1.69276	5.57902	6.36081	5.95707	5.34406	4.12813	7.57574	7.40265	7.23553	6.66456	6.95443
P02647	APOA1	+	2.73535	0.013331	-1.69203	12.5476	12.7033	13.9706	12.8381	13.4963	14.4756	14.5264	15.807	14.4779	14.7292
O94985	CLSTN1	+	1.46442	0.0880073	-1.6911	9.28566	9.45979	10.0609	8.41083	7.23383	10.9524	10.9586	11.2362	8.80802	10.9514
Q96SL4	GPX7	+	3.71655	0.00409171	-1.68733	7.00632	7.81824	7.34459	7.50681	6.89885	9.18317	9.6869	8.76517	8.54402	8.83217
O75781	PALM	+	2.02373	0.0363262	-1.68266	8.49681	6.2493	6.50059	6.979	6.25551	7.82795	8.85716	9.33066	8.1932	8.68553
A0A0C4DH31	IGHV1-18	+	1.49568	0.083938	-1.68125	3.82969	4.42492	6.16368	4.2826	6.21514	5.6285	6.85654	8.09686	6.25779	6.48259
P41219	PRPH	+	2.63233	0.0151704	-1.68104	8.39471	9.85159	8.32728	9.6541	9.94674	11.3304	11.0902	10.6399	10.8571	10.6621
Q13976	PRKG1	+	4.9836	0.00151199	-1.67407	5.83173	6.1148	5.77995	6.52873	6.08476	7.55816	8.09783	7.61359	7.54674	7.89398
P39060	COL18A1	+	2.44709	0.0196775	-1.67104	9.02925	10.8239	11.1769	10.5937	10.0598	11.8813	11.812	12.6404	11.6662	12.0388
Q9NZN4	EHD2	+	5.65407	0.000958835	-1.66862	10.4994	10.2099	10.0126	10.2635	10.2828	11.7605	11.932	12.3319	11.6494	11.9375
P01599	IGKV1-17	+	1.48679	0.0852105	-1.66693	5.64388	6.91988	7.99782	5.97984	6.15782	8.17955	8.87974	9.40686	6.50385	8.06387
Q14554	PDIA5	+	4.16178	0.00268669	-1.65778	7.6834	8.34089	8.30935	8.1589	7.92534	10.1284	10.2187	9.51937	9.28927	9.551
Q96DG6	CMBL	+	3.34779	0.00628065	-1.6467	7.41756	8.1004	7.41196	8.1839	7.8151	8.69675	9.21159	9.39742	9.77594	10.0807
Q8N6Y2	LRRC17	+	2.06897	0.0340132	-1.64612	6.36786	7.43425	8.14183	8.29653	6.54511	8.35601	8.83071	9.95829	8.87539	8.99581
Q10588	BST1	+	2.28984	0.0249166	-1.64323	6.23739	7.0914	5.81082	8.09178	7.32917	8.52324	8.66079	8.00324	8.70999	8.87943
P41222	PTGDS	+	1.87215	0.0460176	-1.64263	5.40257	6.47572	7.75114	6.05772	5.68974	6.95577	7.946	8.83185	7.55615	8.30027
Q8NI60	COQ8A	+	2.14463	0.0308542	-1.64246	5.47192	6.34813	6.9808	6.55996	6.38602	6.8302	7.33078	8.3678	8.62415	8.80618
P04275	VWF	+	2.74576	0.0132111	-1.64152	6.81589	6.7941	7.61829	6.98402	6.96385	8.65559	7.74181	9.63507	8.27608	9.07521
Q6PCB0	VWA1	+	2.09561	0.0328054	-1.64105	7.94491	7.90486	9.40142	8.49949	7.74442	9.69134	9.45685	11.3428	9.44127	9.76812
Q14766	LTBP1	+	3.43582	0.00559359	-1.63823	7.60545	7.20272	7.12494	7.08522	6.83249	9.63863	8.47701	8.61243	8.23805	9.07584
P21589	NT5E	+	4.31422	0.00231583	-1.63477	5.92437	6.10013	6.7062	6.61164	6.44772	8.01115	7.77932	8.50117	7.66538	8.00691
Q14644	RASA3	+	3.29473	0.00676543	-1.63434	5.26205	5.56427	5.48571	6.66948	6.39366	7.46774	7.85786	7.43484	7.49509	7.29136
Q02153	GUCY1B1	+	2.64371	0.0150404	-1.62309	5.6218	7.05449	6.08639	7.4673	5.8832	8.02018	8.32861	7.80154	8.1787	7.8996
Q5HYK7	SH3D19	+	4.43681	0.00219718	-1.61927	7.15682	7.50864	7.09906	7.50223	6.65255	8.80043	9.01631	9.09465	8.43678	8.66749
Q8NBJ4	GOLM1	+	3.54304	0.00495908	-1.61551	6.40777	7.09082	7.04873	7.72446	6.83214	8.99684	9.00144	8.57187	8.30271	8.30864
P53814	SMTN	+	3.3423	0.0063293	-1.61521	7.2829	7.18381	6.84135	7.77976	6.79379	9.27506	9.22373	8.85212	8.1145	8.49226
P00739	HPR	+	2.32279	0.0236649	-1.59623	5.42934	5.93449	6.71467	4.85977	6.22478	7.48145	7.59718	8.28683	6.94271	6.83601
P01860	IGHG3	+	1.9402	0.0411907	-1.59309	11.1257	12.9421	13.1009	12.3175	12.729	13.3411	14.8203	14.7698	13.252	13.9974
P43652	AFM	+	2.72029	0.0135391	-1.5888	7.83059	7.98046	8.9469	7.80657	7.74472	9.56232	9.58911	10.4351	8.77926	9.88742
P04114	APOB	+	2.17806	0.0291899	-1.58727	9.23818	9.39832	10.8842	10.9128	10.0813	11.3352	11.2327	12.5079	12.074	11.3013
P36269	GGT5	+	3.11169	0.0083758	-1.58457	5.15166	6.43162	5.50488	6.8027	6.11714	7.65778	7.56257	7.60716	7.59532	7.50799
Q9UKS6	PACSIN3	+	2.96202	0.010118	-1.5826	8.73815	9.17584	8.486	8.72887	8.59561	9.41256	10.1401	10.1411	10.8876	11.0561
Q7Z4H8	POGLUT3	+	3.96063	0.00304972	-1.58206	7.01001	7.92647	6.83969	7.30544	7.7266	9.04619	9.23454	8.87236	8.71248	8.85294
P43235	CTSK	+	3.41802	0.00571005	-1.58183	7.12924	7.14364	6.8227	7.79718	6.60875	9.26149	8.87473	8.26673	8.35316	8.65454
Q3SY69	ALDH1L2	+	2.78069	0.0126557	-1.5815	8.0317	7.6417	8.71264	8.18203	6.88811	9.72615	9.92031	9.37033	9.08004	9.26684
Q9P299	COPZ2	+	3.1952	0.00763725	-1.58043	7.72784	6.87467	7.00087	7.05197	6.42038	8.98489	9.09164	8.24374	8.04617	8.61146
Q96P44	COL21A1	+	2.26664	0.0257401	-1.57873	6.36149	6.56013	7.70572	6.6544	6.68303	7.22147	8.68264	9.34568	8.38228	8.22634
Q9NVD7	PARVA	+	3.82125	0.0035548	-1.5773	8.03675	8.81708	7.99688	8.81673	8.19794	10.1752	10.3464	9.96777	9.54775	9.71469
O94851	MICAL2	+	2.99031	0.00991021	-1.57669	6.435	6.83226	5.81442	7.1017	6.62739	8.62855	8.60334	8.22012	7.74025	7.50195
Q86X02	CDR2L	+	3.17973	0.00770599	-1.57536	5.09802	6.05685	5.50516	5.08104	4.93896	7.21358	7.2479	7.23856	6.19523	6.66156
Q6FHJ7	SFRP4	+	2.68236	0.0143242	-1.57495	7.32363	8.28609	7.93731	7.64919	7.36952	9.39546	10.4046	9.09676	8.75627	8.78739
P55290	CDH13	+	3.1625	0.00789348	-1.57401	7.83025	7.91667	8.5559	7.79327	7.39235	8.86029	9.09357	9.90074	9.46009	10.0438
P15144	ANPEP	+	2.77521	0.0127873	-1.55818	7.99726	8.84932	9.12995	8.76248	9.05474	10.7001	10.528	10.6832	9.26206	10.4112
Q6UW63	POGLUT2	+	3.45086	0.00547786	-1.55548	6.80563	7.49484	6.59351	6.86665	6.22034	8.58493	8.79018	8.2901	7.84814	8.24504
Q8N3V7	SYNPO	+	2.98897	0.00991021	-1.55191	7.99401	7.75325	7.46075	7.79445	7.1741	8.48739	8.58409	9.63796	9.41358	9.81308
Q9BXX0	EMILIN2	+	2.37301	0.0219487	-1.54832	7.47654	6.46886	7.47465	6.18408	7.29524	8.58675	8.42118	9.51203	7.77116	8.34986
P07357	C8A	+	1.99591	0.0378626	-1.54827	6.48926	6.46107	8.61519	7.18284	7.10369	8.41861	8.01917	9.37123	8.61836	9.16603
A0A0C4DH38	IGHV5-51	+	2.40302	0.0209221	-1.5456	7.23171	8.07548	8.61848	8.09203	7.63912	8.65439	9.75091	10.4545	9.0455	9.4795
P26022	PTX3	+	2.82042	0.0120519	-1.54488	4.54856	5.20024	6.08497	5.94152	5.67709	6.61159	7.52485	6.8335	7.34309	6.86374
Q68CQ7	GLT8D1	+	3.4489	0.00547786	-1.54454	5.41152	6.11623	5.97406	6.2625	5.48593	7.64809	7.91685	7.50439	6.80812	7.09547
O95865	DDAH2	+	4.49736	0.00202761	-1.54271	9.33232	8.87224	9.36726	9.37863	9.40496	10.5631	11.0258	11.3242	10.5868	10.5691
P02655	APOC2	+	2.77278	0.0128114	-1.54213	6.39535	6.81329	7.70246	7.38554	6.5501	7.9534	8.39745	9.30614	8.36431	8.53608
Q13308	PTK7	+	2.93865	0.0103501	-1.53902	10.1316	10.7532	9.90834	10.5404	9.78154	12.0368	12.3031	12.073	10.9102	11.4871
P13284	IFI30	+	1.68812	0.0614255	-1.53865	6.73402	8.19037	6.29105	7.21236	8.85307	8.45802	8.43773	9.0547	9.24511	9.77858
P0DOY2;P0DOY3	IGLC2;IGLC3	+	1.63916	0.066353	-1.53737	10.3569	12.3984	12.1538	11.369	11.9216	12.1765	14.4082	13.5673	12.3671	13.3675
P14649	MYL6B	+	2.83386	0.0119334	-1.5342	12.836	12.4745	12.726	12.6936	12.2253	13.1653	13.652	14.578	14.4955	14.7356
Q8WWP7	GIMAP1	+	1.82389	0.0498125	-1.53352	7.38135	7.7506	6.42241	8.19647	9.28692	9.06884	9.0249	9.26577	9.89466	9.45115
Q13418	ILK	+	3.60714	0.00456757	-1.52932	7.33897	8.12119	7.46603	8.46103	8.45459	9.49496	9.50505	9.67474	9.38998	9.42366
Q14242	SELPLG	+	2.62637	0.0152738	-1.5236	5.94728	6.14511	6.48256	6.33348	7.86034	7.94881	7.96416	8.0455	8.03807	8.39022
P40123	CAP2	+	4.03071	0.00294441	-1.52254	7.37901	7.54291	7.14378	8.2405	7.43587	8.91495	9.35164	8.77466	9.09945	9.21407
O75915	ARL6IP5	+	3.01654	0.00961196	-1.52079	9.6973	10.1602	9.2295	10.2303	10.8016	11.0913	11.4066	11.5577	11.8688	11.7986
Q02809	PLOD1	+	2.96504	0.0100919	-1.51554	9.0613	9.86466	8.49062	9.19887	8.37672	10.7383	10.8717	10.3829	10.045	10.5319
P06681	C2	+	2.87514	0.0113236	-1.51309	6.61251	6.703	7.96521	7.18448	6.94216	8.59839	8.34653	9.22661	8.03583	8.76547
P01859	IGHG2	+	1.49959	0.0834232	-1.51032	7.88648	9.88071	10.032	8.73843	9.88782	10.0532	11.8175	11.6333	9.84968	10.6235
Q6UX71	PLXDC2	+	2.59854	0.0159069	-1.50284	8.226	9.42533	9.3638	8.63835	8.56778	10.0993	10.4796	11.2544	9.74186	10.1603
Q969G5	CAVIN3	+	2.57346	0.0165852	-1.49936	9.51983	9.75229	8.19686	10.0449	8.94453	10.8226	11.1135	10.9666	10.4208	10.6317
Q9H4G4	GLIPR2	+	1.84328	0.0480501	-1.49695	6.11472	7.54103	7.41408	8.49157	8.82002	8.92234	9.06832	9.30953	9.23269	9.33331
P22792	CPN2	+	3.97405	0.00304972	-1.49422	6.23151	6.38769	7.0322	6.57071	6.58279	7.99928	7.84869	8.69948	7.84182	7.88671
Q8WUH6	TMEM263	+	3.67116	0.00434796	-1.48517	7.81331	8.08585	7.49884	8.13166	7.61962	9.8382	9.67892	9.05051	8.77725	9.23025
Q9NZP8	C1RL	+	4.28758	0.00237162	-1.48477	8.70341	9.32482	9.30967	9.04999	9.11068	10.3735	10.711	10.695	10.1276	11.0154
P69905	HBA2	+	2.95957	0.0101365	-1.4832	14.0638	14.6856	14.6128	13.7471	13.8306	15.7997	15.3091	16.3863	15.0819	15.7791
P50225	SULT1A1	+	1.56179	0.0754035	-1.4809	6.65584	7.5755	6.84423	8.03897	9.32111	8.7209	8.52798	9.27544	9.22602	10.0898
P26447	S100A4	+	1.85584	0.0473407	-1.47966	10.5641	11.3262	11.5795	12.1606	13.2569	12.9954	12.8525	13.5994	13.4762	13.3622
Q68CZ2	TNS3	+	2.28485	0.0251313	-1.47944	7.11718	7.49765	6.5369	8.1587	8.7121	9.09772	9.2038	8.85982	9.00668	9.25173
P02462	COL4A1	+	2.46328	0.0192521	-1.47707	5.45957	6.56449	6.80066	7.07689	6.75249	7.76621	7.7154	8.78519	7.53268	8.23996
O95210	STBD1	+	2.02558	0.0362638	-1.47242	6.99974	6.1594	5.83706	6.42893	6.74623	6.85465	7.29779	7.91241	8.5542	8.91442
P67936	TPM4	+	3.14667	0.00807539	-1.46698	13.1516	13.2457	12.177	13.1957	12.9292	14.7112	14.9395	14.2588	13.8379	14.2866
P51687	SUOX	+	2.75863	0.0130318	-1.4654	5.73005	6.11668	7.48072	6.98319	6.8711	7.96361	8.13206	8.22932	8.02592	8.15779
P01624	IGKV3-15	+	1.8518	0.0475685	-1.4648	11.2261	12.5529	12.9312	11.9625	12.4579	13.2688	14.4309	14.6773	12.8036	13.274
Q8NCH0	CHST14	+	3.61951	0.00452819	-1.45656	6.58099	6.80618	6.80253	6.68103	6.31306	8.53367	8.57701	8.12175	7.4933	7.74089
P02768	ALB	+	3.94828	0.0030534	-1.44475	15.7156	16.0709	16.322	15.9967	16.174	17.2105	17.6642	18.0687	17.0385	17.5211
Q14118	DAG1	+	4.32138	0.00231583	-1.44467	6.31334	6.04534	6.48706	6.15953	5.86763	7.1069	7.55874	7.73358	7.68108	8.01596
Q8NBS9	TXNDC5	+	2.7238	0.0135175	-1.44246	10.9159	11.8594	10.5659	11.9647	11.5559	13.1596	13.2218	12.3883	12.5642	12.7402
P02656	APOC3	+	2.95078	0.0102167	-1.4423	8.00012	7.9443	9.05565	8.99959	8.23338	9.93595	9.42132	10.4223	9.90986	9.75511
Q96F15	GIMAP5	+	1.50645	0.08266	-1.44025	5.58879	6.88269	5.30327	6.94673	8.26703	7.60287	7.8879	8.00123	8.3102	8.38757
P06312	IGKV4-1	+	1.84559	0.0479583	-1.43946	7.38971	8.39107	8.61993	8.23421	8.69291	9.3343	10.8486	10.377	9.32152	8.6437
P08185	SERPINA6	+	2.68981	0.0141764	-1.43871	7.06186	7.47905	8.21584	7.44213	7.90739	8.79578	8.94352	9.83755	8.36613	9.35682
P18084	ITGB5	+	2.96694	0.0100917	-1.43592	8.09046	7.98305	8.41732	7.64894	7.67143	9.47019	10.0024	9.73739	8.53342	9.24738
Q5TH69	ARFGEF3	+	1.92427	0.0422243	-1.43457	5.4094	5.27192	5.45879	5.12102	4.64879	7.21688	7.868	6.53163	5.7858	5.68046
P12821	ACE	+	2.75659	0.0130492	-1.43319	6.76135	6.7357	6.13602	6.98379	7.9296	8.56707	8.59594	8.2162	8.00704	8.32617
Q5JVS0	HABP4	+	3.71183	0.00412323	-1.4257	5.45623	5.7904	4.79168	5.78215	5.69392	6.9772	7.35217	6.84307	6.70263	6.76783
P05155	SERPING1	+	2.60074	0.015864	-1.42407	10.8953	11.1122	12.3002	11.2465	11.5877	12.8431	12.7167	13.6826	12.4175	12.6024
Q8IZ52	CHPF	+	2.97303	0.0100917	-1.42271	6.88054	7.9382	7.15165	7.15179	6.7867	8.9022	9.01541	8.75819	7.89848	8.44816
Q99584	S100A13	+	4.04343	0.00291087	-1.41938	10.2348	9.82456	9.6088	9.91403	9.28262	11.0245	11.2851	10.8258	11.4308	11.3955
P01008	SERPINC1	+	1.91842	0.0426383	-1.41619	10.1789	10.4721	12.066	10.8386	11.0789	11.957	12.2941	13.4949	11.895	12.0744
Q9NUV9	GIMAP4	+	1.70065	0.0604661	-1.40876	7.90891	8.66479	7.97666	9.44236	10.185	9.82443	9.88462	10.2529	11.0204	10.2392
Q96S97	MYADM	+	3.87788	0.0033459	-1.40851	9.18737	9.82286	9.15486	9.53198	9.50928	10.8973	11.0467	11.2751	10.2945	10.7353
P02042	HBD	+	2.24169	0.0268029	-1.40845	10.5216	11.7731	11.4284	10.1156	10.3116	12.337	12.1354	12.875	11.705	12.1401
Q15942	ZYX	+	4.07544	0.00280806	-1.4032	10.3066	10.2774	9.91414	10.5294	10.8108	12.0733	11.9809	11.8216	11.5254	11.4531
Q70UQ0	IKBIP	+	2.18568	0.028892	-1.40043	8.03118	9.4217	7.83508	8.97708	8.22348	10.5393	10.3818	9.43506	9.40154	9.73301
P02774	GC	+	2.5067	0.018223	-1.38899	9.61719	9.85176	11.2398	10.0483	10.2771	11.5931	11.7022	12.1146	10.9914	11.5777
O75791	GRAP2	+	1.77907	0.0534712	-1.38807	4.91304	5.78085	5.03189	5.96777	7.1452	6.53637	6.83447	7.23336	7.86848	7.30642
Q15811	ITSN1	+	3.99735	0.00296847	-1.38703	6.99336	7.14609	6.47401	7.19273	6.4469	8.28675	8.4653	8.17399	7.85744	8.40476
Q86YR5	GPSM1	+	2.31327	0.0239924	-1.38473	5.18625	5.93439	6.5518	7.02684	5.57841	7.64988	7.49201	7.6033	6.88668	7.56945
P68871	HBB	+	2.67488	0.0144879	-1.38412	13.8121	14.5998	14.4978	13.4881	13.4898	15.6068	15.0923	15.9157	14.793	15.4005
P35475	IDUA	+	2.97662	0.0100814	-1.3815	7.35356	7.35324	6.52828	6.85126	6.20807	8.32682	8.17084	8.33118	7.69682	8.67624
Q9P273	TENM3	+	2.48663	0.0187621	-1.37358	5.68875	5.41881	4.85064	5.69724	4.65548	6.89606	7.3625	6.59474	5.82724	6.49828
P03952	KLKB1	+	1.70816	0.0597278	-1.36719	6.18202	6.65781	8.45006	6.957	6.40987	8.11247	8.11479	9.26464	7.90291	8.0979
Q8N0X7	SPART	+	3.64196	0.00441136	-1.36442	7.84882	8.39999	7.30374	7.93443	8.29943	9.29531	9.64173	9.12647	9.14229	9.40271
Q9BYX7	POTEKP	+	1.54413	0.0777075	-1.36413	5.94503	6.44816	6.38637	6.82481	7.9645	7.07289	7.25854	8.91515	8.68077	8.46219
Q9UPQ0	LIMCH1	+	3.46511	0.00540184	-1.3606	9.30604	9.47783	8.98858	9.17398	9.0277	9.84583	10.4981	10.7455	10.549	11.1386
Q8IVF7	FMNL3	+	3.12301	0.00824839	-1.35122	5.93361	6.04026	5.45636	6.74301	5.55657	7.63588	7.38373	7.37368	7.15617	6.93645
O95479	H6PD	+	6.77294	0.000319852	-1.34697	8.40352	8.48171	8.77678	8.68577	8.47166	9.82052	9.98446	10.001	9.8249	9.92345
P02649	APOE	+	1.6068	0.0701966	-1.34334	9.41531	10.8872	11.1327	10.9697	11.7424	11.1899	12.1228	12.9968	12.0272	12.5274
Q8N556	AFAP1	+	2.48275	0.018849	-1.33571	6.44511	6.37465	5.50418	6.17681	5.19756	7.66052	7.86289	7.02906	6.78799	7.03637
P46952	HAAO	+	2.39681	0.0210894	-1.33118	5.84762	6.63651	6.40585	7.07337	7.77426	8.02139	8.36027	8.05523	8.08938	7.86725
P04179	SOD2	+	1.87707	0.0456171	-1.3267	11.831	10.7108	11.0575	12.395	12.4793	12.5446	12.6369	12.8571	13.74	13.3286
Q96RF0	SNX18	+	4.0005	0.00296292	-1.32614	7.99137	7.33736	7.04376	7.67548	7.69499	8.86798	9.15181	8.98351	8.6823	8.68805
Q8N129	CNPY4	+	4.35247	0.00228685	-1.32459	7.14939	7.7818	7.68942	7.52102	7.35909	8.93503	9.1822	8.84398	8.45188	8.7106
Q96HC4	PDLIM5	+	6.06257	0.000577337	-1.3241	8.91821	8.56278	8.84971	8.87898	8.71633	10.0622	10.326	10.1916	9.88424	10.0825
Q9BR39	JPH2	+	2.54934	0.0171261	-1.3231	7.20065	5.96199	6.08501	6.45357	6.13948	6.98199	7.78983	7.44507	8.06586	8.17344
O94760	DDAH1	+	2.31503	0.0239755	-1.32261	7.52436	7.65081	9.10321	8.77596	7.77365	9.23622	9.40505	9.84096	9.28267	9.67615
O95810	CAVIN2	+	1.88878	0.0447255	-1.3201	6.59721	5.74135	7.29914	6.09943	5.98005	6.81328	7.13882	8.54972	7.94606	7.86978
O60237	PPP1R12B	+	3.21688	0.00743898	-1.3195	6.00642	5.7437	6.17339	5.86608	5.87318	6.33988	7.39019	7.44387	7.48501	7.60133
P27169	PON1	+	2.03482	0.0357599	-1.3158	5.97449	7.25609	7.96127	7.3822	7.66305	7.94769	8.6738	9.03945	8.71793	8.4372
Q96JJ3	ELMO2	+	2.7202	0.0135391	-1.31224	6.62018	7.25881	6.34749	7.19311	8.0073	8.35329	8.51758	8.38049	8.39658	8.34016
Q8WXF7	ATL1	+	3.22729	0.0073438	-1.31118	7.20322	6.45677	6.34979	7.27494	6.81761	8.19675	8.67395	8.04389	7.86624	7.87738
Q13425	SNTB2	+	3.92154	0.00316996	-1.30903	8.31751	9.05687	8.25864	8.4128	8.50194	9.49314	9.989	10.0975	9.55336	9.9599
Q9H7C9	AAMDC	+	6.49722	0.00035369	-1.30402	7.57425	7.46062	7.67443	7.80384	7.47742	8.88931	8.83709	8.7668	8.91859	9.09889
P19652	ORM2	+	2.00644	0.0372233	-1.30135	12.7772	12.8059	13.1798	12.1564	13.2641	14.4714	14.6124	14.581	12.8388	14.1865
Q05193	DNM1	+	2.97151	0.0100917	-1.29321	7.42112	6.6891	6.60026	6.79416	6.14298	8.29587	8.3211	8.22069	7.62682	7.64918
Q13162	PRDX4	+	3.00718	0.00968777	-1.29122	10.3895	10.8297	9.93977	9.77945	10.1545	11.7311	12.0335	11.4551	10.9867	11.3427
Q9H792	PEAK1	+	3.62799	0.00447398	-1.28802	5.15489	5.68243	5.27852	6.18293	5.30902	6.87709	6.94599	6.91708	6.49007	6.81765
Q86V85	GPR180	+	2.75935	0.0130318	-1.28464	5.72555	6.14386	5.35896	5.11185	5.50898	7.09749	7.4431	6.99497	6.21692	6.51991
Q9P2E9	RRBP1	+	3.93361	0.00312685	-1.28352	10.9079	11.3977	10.9756	11.379	11.317	12.7592	12.9067	12.2547	12.1148	12.3596
P48059	LIMS1	+	2.53797	0.0174851	-1.2825	8.53445	9.08372	8.26193	9.45518	9.41102	10.6762	10.6637	10.1378	9.7621	9.91894
P25311	AZGP1	+	2.73159	0.013403	-1.28159	10.1026	9.88022	10.0523	10.9351	10.162	11.7382	11.5417	12.1605	10.9799	11.1199
P00915	CA1	+	2.00831	0.0371048	-1.28132	9.9278	10.168	10.3728	9.10544	9.09957	11.5889	10.6677	11.5565	10.1708	11.0963
Q969X5	ERGIC1	+	3.51865	0.00510091	-1.2807	7.42715	7.72244	8.1424	8.0487	7.43947	8.57891	9.17257	9.409	8.81003	9.21318
O95319	CELF2	+	1.94196	0.0411081	-1.28007	5.84545	6.39004	5.36226	6.74163	7.53439	7.25346	7.86874	7.5573	7.92195	7.67268
P13674	P4HA1	+	2.38059	0.0217007	-1.27913	8.78628	8.80679	8.06301	8.49005	8.09455	10.3599	10.3601	9.47156	8.91407	9.53061
P36871	PGM1	+	3.94846	0.0030534	-1.27528	10.9742	10.9987	10.0849	10.6141	10.7138	11.7573	12.0694	11.7763	12.1012	12.058
Q15293	RCN1	+	2.68628	0.0142735	-1.26935	9.52666	10.1818	9.6914	10.6047	10.4572	11.9325	11.6564	11.2671	11.0182	10.9344
Q05639	EEF1A2	+	1.68838	0.0614166	-1.269	6.43579	5.63007	5.60721	5.97536	5.2828	5.85653	6.38129	7.58984	7.57977	7.86878
P33151	CDH5	+	4.34611	0.00228685	-1.26741	6.32636	6.4687	6.42973	6.8791	6.33787	7.35339	7.63036	8.0385	7.79633	7.96021
P36222	CHI3L1	+	1.8115	0.0507995	-1.26146	6.30416	6.03361	6.98053	7.82546	6.96344	7.26773	7.6781	8.35532	8.34257	8.77078
P02766	TTR	+	1.73305	0.0573995	-1.26026	9.36621	9.59516	10.4398	9.70594	9.85953	10.4212	10.713	12.5206	11.1336	10.4794
Q14192	FHL2	+	1.71466	0.059139	-1.25423	9.04767	8.95779	7.82143	7.94144	8.34251	10.3651	10.4641	9.78246	8.71857	9.05185
Q92930	RAB8B	+	2.44989	0.0195962	-1.25386	5.57743	5.98201	4.92483	5.54256	6.70669	6.87742	7.07026	6.83072	7.33034	6.8941
O75636	FCN3	+	1.57904	0.0733617	-1.25218	5.77803	6.17925	7.47936	5.86834	6.22751	7.46732	6.96832	8.89343	7.11753	7.34679
O15460	P4HA2	+	2.46563	0.0192108	-1.25173	9.64645	9.33209	8.67284	8.76414	8.6337	10.7781	10.6894	10.3452	9.58712	9.90802
Q7RTV5	PRXL2C	+	2.73487	0.013331	-1.24732	4.80077	5.72512	5.26828	6.24239	5.3053	7.05145	6.58444	6.38735	6.58878	6.96643
Q99439	CNN2	+	2.96225	0.010118	-1.24588	9.8165	10.079	9.36613	10.1772	9.58734	11.4692	11.5939	10.6453	10.6898	10.8573
P07225	PROS1	+	1.77881	0.053477	-1.24543	7.11682	6.56481	8.14343	6.88201	6.43132	8.15642	7.69497	9.33911	8.01131	8.16372
P33908	MAN1A1	+	4.11245	0.00272322	-1.24242	7.77995	8.41174	7.63703	7.60983	7.87162	9.02104	9.26648	9.34324	8.91409	8.97743
P28300	LOX	+	1.56438	0.0751892	-1.2388	7.48067	6.90463	8.74285	7.00996	7.48375	8.9393	9.25839	9.54593	7.77033	8.3019
Q9NVA2	SEPTIN11	+	3.64842	0.00441136	-1.23867	9.11428	9.54957	8.73815	9.65136	9.22683	10.4069	10.8013	10.6994	10.2716	10.2944
Q53FA7	TP53I3	+	2.4831	0.018849	-1.23543	7.74333	9.05357	8.45883	9.23507	8.74215	9.90568	10.3706	9.91022	9.49078	9.73282
Q5HYW2	NHSL2	+	2.0362	0.0356669	-1.23083	5.89446	6.70067	4.57154	6.0986	5.52697	6.91871	6.95455	7.2938	6.89439	6.88496
P35556	FBN2	+	1.4929	0.0843974	-1.2304	5.13403	5.53707	6.86593	5.56004	5.46317	6.7529	7.03955	8.06745	5.75892	7.09342
P30530	AXL	+	3.45268	0.00547786	-1.22545	5.87582	6.63186	5.97471	6.73824	6.6041	7.66131	7.92148	7.58276	7.34614	7.44028
P05543	SERPINA7	+	2.01378	0.0368545	-1.22533	5.75837	5.6823	5.95131	5.50568	5.55082	6.79796	7.11339	7.81765	5.66304	7.18308
Q9BUT1	BDH2	+	4.50185	0.00202761	-1.22522	7.89199	8.5187	7.8556	7.89881	7.77826	9.18664	9.16225	9.44468	9.13996	9.13594
O95302	FKBP9	+	1.90486	0.0436081	-1.22307	10.9383	11.0779	9.62503	10.7945	9.80595	12.1615	12.246	11.5208	11.0588	11.37
Q92556	ELMO1	+	1.63643	0.0665913	-1.22046	5.89051	6.02876	5.34394	7.1564	7.38139	7.21354	7.16644	7.55441	8.22848	7.74044
P55899	FCGRT	+	1.61127	0.0697438	-1.21963	5.12468	6.79393	5.50825	6.44414	7.28817	7.76835	7.28246	7.65511	7.74054	6.81087
P49257	LMAN1	+	3.36315	0.00613509	-1.21952	10.4142	10.3881	11.3114	11.1073	11.0683	12.2109	12.3571	12.0094	11.8261	11.9833
P04180	LCAT	+	2.92482	0.0104871	-1.21354	5.80737	5.33185	6.07148	5.8736	5.57942	6.9249	6.90765	7.64157	6.30185	6.95544
Q9HBI1	PARVB	+	3.64468	0.00441136	-1.21331	6.35314	6.95618	6.89232	7.26926	7.36515	8.09443	8.46634	8.14105	8.09413	8.10665
P98171	ARHGAP4	+	1.51304	0.0818486	-1.20582	6.72446	6.82034	6.137	7.66099	8.60276	8.25137	7.92062	8.38603	8.95002	8.4666
Q13950	RUNX2	+	2.34138	0.0229819	-1.20262	6.68052	6.71807	5.73318	7.38294	6.37086	8.18372	8.11284	7.59334	7.43986	7.5689
Q6P4E1	GOLM2	+	3.24459	0.00716632	-1.2014	7.91458	8.42941	7.78123	7.98505	7.69517	9.5404	9.62758	9.00968	8.76143	8.87335
Q9UP95	SLC12A4	+	3.59707	0.00463259	-1.2013	6.41955	6.9427	6.03167	6.60485	6.24443	7.83693	7.86547	7.71854	7.23665	7.59209
Q9Y2G5	POFUT2	+	2.11551	0.0318968	-1.19915	7.46523	8.2706	6.7015	7.23808	6.756	8.91196	8.91286	8.39843	8.04105	8.16285
Q8TB45	DEPTOR	+	1.59366	0.0718016	-1.19517	6.00609	7.72665	8.40574	7.33393	6.61165	8.30073	8.17227	8.45727	8.27313	8.8565
P08758	ANXA5	+	3.64666	0.00441136	-1.19456	14.7214	14.8214	14.085	15.0882	14.7936	15.8995	16.1284	15.5951	15.8497	16.0097
P21333	FLNA	+	2.5041	0.0182687	-1.19159	13.5451	14.174	12.7191	13.9606	13.6609	14.9966	15.2349	14.7323	14.4492	14.6046
O76011	KRT34	+	1.81794	0.0501973	-1.18854	7.01606	6.37557	6.62285	7.34609	5.47476	7.42951	7.41542	7.49324	8.55337	7.88648
Q5ZPR3	CD276	+	2.4991	0.018374	-1.18757	6.72853	7.37031	7.44934	7.25648	6.92612	8.17284	8.2874	9.29424	7.85951	8.05464
P46939	UTRN	+	4.74964	0.00181627	-1.18656	7.76549	8.05043	8.0223	8.28773	8.18208	9.13915	9.51472	9.42211	8.98067	9.1842
Q9Y696	CLIC4	+	2.47847	0.0189523	-1.18594	10.0683	9.92716	8.79308	10.2002	9.69683	11.2252	11.2839	10.7368	10.5612	10.8082
A6NCE7;Q9GZQ8	MAP1LC3B2;MAP1LC3B	+	4.14254	0.00270611	-1.18503	8.44386	8.56505	8.29411	8.69444	8.60781	9.50112	10.163	9.61003	9.3677	9.88853
Q9Y2D5	AKAP2	+	4.12047	0.00272322	-1.1849	7.61137	7.83112	7.36578	8.14878	8.16339	8.89267	9.10918	8.93837	9.00894	9.09578
P05186	ALPL	+	2.11934	0.0317298	-1.18475	5.68787	6.24644	6.97096	6.70115	6.69033	7.5232	8.31227	7.81004	6.79732	7.77767
O00469	PLOD2	+	2.04521	0.0351582	-1.17907	9.60266	9.28773	9.36344	9.00229	8.48054	11.1126	10.8714	10.0753	9.60133	9.97148
Q15404	RSU1	+	3.52982	0.00502214	-1.17808	9.2099	9.71495	9.02867	9.89517	9.89568	10.7738	10.969	10.697	10.5668	10.6282
O94808	GFPT2	+	2.04868	0.0350097	-1.17772	10.135	9.3246	9.69216	10.2133	9.61422	12.0378	11.1236	10.2766	10.5994	10.8306
Q9BZZ2	SIGLEC1	+	1.70074	0.0604661	-1.1745	6.51984	6.27391	5.98972	6.59811	7.81705	7.95299	6.90097	8.02075	7.73301	8.46341
A1X283	SH3PXD2B	+	4.08099	0.00280806	-1.17276	8.88141	9.09755	8.65084	9.31697	8.80717	10.1719	10.5177	9.96112	9.88272	10.0844
Q6ZMZ3	SYNE3	+	2.99034	0.00991021	-1.17051	6.40736	6.34659	6.07437	6.94762	7.12589	7.34569	7.65503	8.1105	7.82868	7.81445
Q9Y6R0	NUMBL	+	3.47043	0.00537427	-1.1687	7.05527	6.63152	6.75219	6.47441	6.09239	7.93244	8.00008	7.93643	7.47045	7.50989
Q15436	SEC23A	+	4.2379	0.002491	-1.16826	9.36119	9.72616	8.86578	9.55172	9.21988	10.5735	10.5875	10.448	10.4015	10.5555
P16284	PECAM1	+	3.02278	0.00958753	-1.16394	7.19381	7.27495	7.15798	7.81474	8.15418	8.46605	8.35609	8.93858	8.80505	8.84957
Q02108	GUCY1A1	+	1.73114	0.057573	-1.1636	5.99258	7.19667	6.11045	7.78832	6.06358	7.67509	8.16531	7.4867	8.14896	7.49353
Q9ULC3	RAB23	+	2.12115	0.031669	-1.15377	8.49618	7.96246	7.36154	8.04366	7.12053	9.1412	9.54399	9.11667	8.35891	8.59246
Q04446	GBE1	+	4.51214	0.00201027	-1.15352	8.35211	8.797	8.24789	8.46744	8.64443	9.50646	9.63582	9.51629	9.5936	10.0243
Q9BXF6	RAB11FIP5	+	3.92432	0.00316996	-1.15313	6.64903	6.66138	6.03895	6.73361	6.40564	7.60417	7.97222	7.5335	7.35364	7.79075
Q8WWM9	CYGB	+	2.96019	0.0101361	-1.14888	6.48701	7.15589	6.81566	7.68246	7.02181	8.05312	7.97504	8.57771	8.33677	7.96456
O94875	SORBS2	+	1.99371	0.0379218	-1.14845	7.36358	6.25642	6.61722	7.93206	6.8308	8.42785	8.44874	8.4306	7.7829	7.65225
Q9UGP4	LIMD1	+	2.395	0.0211443	-1.1471	7.80717	7.33591	7.96013	7.18467	8.58596	9.16743	8.87352	9.30748	8.48755	8.77335
Q13563	PKD2	+	3.64561	0.00441136	-1.14256	6.38603	6.702	6.1412	6.14506	6.26252	7.76806	7.83527	7.34935	7.0371	7.35987
Q9BT23	LIMD2	+	1.59403	0.0718002	-1.13988	5.23706	5.45678	5.55822	6.02201	6.6805	6.64911	6.48752	6.27767	8.11641	7.12324
Q6V0I7	FAT4	+	2.90367	0.0108384	-1.1367	4.03043	3.70663	3.47992	3.41201	3.98263	4.56351	4.90211	5.59052	4.48727	4.75173
P08648	ITGA5	+	3.27358	0.00692352	-1.13402	8.48766	8.71524	8.59044	8.25122	8.04902	9.6151	9.55259	10.1285	9.18236	9.28518
P22897	MRC1	+	1.44978	0.0903923	-1.13362	6.41948	6.44177	6.43482	6.96788	8.53437	8.59487	7.74025	7.59446	8.38638	8.15048
O94819	KBTBD11	+	1.93726	0.0413097	-1.13029	6.24731	5.54769	5.63608	5.86052	5.97854	6.2767	6.73711	8.2066	6.80949	6.89169
Q9Y5X1	SNX9	+	3.66914	0.00435491	-1.12711	7.84683	8.26029	8.66123	8.53161	8.37533	9.25153	9.49958	9.83105	9.23567	9.49304
Q5TGL8	PXDC1	+	1.67697	0.0625451	-1.1256	6.08023	6.88151	5.07769	6.21539	6.27295	7.76812	7.92058	7.03619	6.54592	6.88494
O95816	BAG2	+	2.32612	0.0235721	-1.11608	8.31865	7.88907	7.79664	8.23221	6.82675	8.99285	9.26124	8.8002	8.59061	8.99882
P02730	SLC4A1	+	1.6371	0.0665635	-1.11594	6.78601	7.34613	7.64736	5.86494	6.23972	8.09935	7.6929	8.52028	7.19575	7.95557
O94804	STK10	+	1.78633	0.0528391	-1.11545	6.46412	6.95335	5.63907	7.30947	7.66993	7.83466	7.95376	7.64355	8.27851	7.9027
O60462	NRP2	+	2.0392	0.0354835	-1.11347	6.3732	6.79878	8.00023	7.3497	6.76902	8.10822	8.23028	8.74782	7.76492	8.00701
P48426	PIP4K2A	+	2.64488	0.0150146	-1.11233	7.53059	7.71152	7.24934	8.10042	8.44528	8.6422	8.87216	8.75937	9.44641	8.87868
P19320	VCAM1	+	2.74749	0.0131922	-1.1055	6.66813	5.68121	6.22855	6.37028	6.38957	7.6077	7.96215	7.13054	7.05694	7.10792
Q9NRX4	PHPT1	+	4.58707	0.00197221	-1.10203	7.3655	6.92182	6.70203	6.91966	7.15781	7.92853	8.29607	8.15287	8.10619	8.09331
O95445	APOM	+	1.61469	0.0692856	-1.10075	6.85569	6.59716	8.17753	7.71958	7.52846	8.68434	8.43814	9.38103	8.10726	7.77139
O00423	EML1	+	3.48499	0.00527242	-1.09914	7.86464	7.49173	7.65436	8.06252	7.20169	8.84149	9.04639	8.86459	8.45382	8.56436
Q8WWI1	LMO7	+	1.93846	0.0412626	-1.09505	8.79203	7.29794	9.2903	8.40321	8.60272	9.43168	9.68878	9.46979	9.50862	9.76256
P03951	F11	+	3.54665	0.00494477	-1.08427	6.60869	6.78752	7.39009	7.29361	7.0214	8.25154	8.11581	8.368	7.81247	7.97483
P23284	PPIB	+	3.2874	0.00681551	-1.0829	13.1922	14.0166	13.1346	13.662	13.5038	14.8173	14.8688	14.3543	14.4319	14.4513
P45877	PPIC	+	3.18496	0.00770599	-1.08052	8.28308	8.2322	8.38722	7.87437	8.0426	9.54193	9.60016	9.39966	8.65279	9.02751
P35573	AGL	+	1.91987	0.042542	-1.07883	9.68065	9.65816	9.70171	9.80554	9.91809	9.77445	10.6362	10.6703	11.5282	11.5492
Q15058	KIF14	+	1.97012	0.039377	-1.07712	4.78494	4.90218	5.73323	6.07709	5.7263	6.12903	7.26465	6.6282	6.34623	6.24124
Q9Y6N7	ROBO1	+	3.10471	0.00846468	-1.07288	5.74273	6.042	6.29809	6.38515	5.91423	7.32299	7.24857	7.62884	6.73485	6.81134
Q9UNL2	SSR3	+	1.64729	0.0657672	-1.07105	8.71634	8.5489	7.93705	7.53185	8.70899	10.0063	10.1224	9.1354	8.84128	8.69302
O43293	DAPK3	+	2.13623	0.0310357	-1.07092	8.51635	8.02154	7.3312	8.13641	7.59233	9.4708	9.45682	8.96226	8.35313	8.7094
Q9UI15	TAGLN3	+	2.88625	0.0111512	-1.0676	9.99069	9.48951	9.00685	9.45741	10.2277	10.6569	10.5525	10.8527	10.761	10.687
P31323	PRKAR2B	+	2.23471	0.0269956	-1.06234	5.7903	7.14965	5.88722	6.88794	6.6915	7.34463	7.57417	7.84069	7.51522	7.44361
P00734	F2	+	2.00788	0.0371212	-1.06063	8.13165	8.72276	9.75823	8.78393	8.65333	9.6789	9.87019	10.5342	9.67657	9.59318
Q6WCQ1	MPRIP	+	3.37197	0.00608937	-1.05888	7.60273	7.65735	7.28835	7.74017	7.18327	8.8	8.947	8.51303	8.11081	8.39543
O14613	CDC42EP2	+	2.08173	0.033399	-1.05744	6.42396	5.89404	5.88558	7.44091	5.89405	7.30366	7.48087	7.27996	7.39811	7.36315
P21399	ACO1	+	2.434	0.0199447	-1.05655	8.65462	8.50601	9.66387	9.77354	9.24691	10.0757	10.2199	10.198	10.3262	10.3079
O43301	HSPA12A	+	1.63696	0.0665635	-1.05559	6.69011	7.29309	5.62413	7.6596	6.34253	7.97269	8.10448	7.7721	7.49605	7.54209
Q96PQ0	SORCS2	+	2.04564	0.035145	-1.05436	7.08486	6.10327	6.30973	6.70869	6.12522	7.4344	7.43387	8.45442	7.09737	7.18348
Q99497	PARK7	+	3.34747	0.00628065	-1.05359	10.8475	10.8226	10.9423	10.8968	11.5146	11.7999	11.7314	12.4116	12.0695	12.2794
Q9BVM4	GGACT	+	2.86966	0.01136	-1.05225	6.35694	6.37795	7.19293	6.1313	6.9388	7.39431	7.81636	7.87599	7.66751	7.505
O60725	ICMT	+	2.04602	0.035135	-1.04856	6.47048	6.08282	6.98113	6.86507	5.73711	7.11569	7.06005	7.40101	7.67021	8.13244
Q00587	CDC42EP1	+	3.14304	0.00807539	-1.0459	7.65732	8.00653	8.00571	8.40014	8.07957	9.32749	9.40902	9.19952	8.5549	8.88786
P51608	MECP2	+	2.35914	0.0223484	-1.04572	7.59579	7.99203	7.29497	8.12389	7.82361	8.11876	8.68145	9.00457	9.48166	8.77242
O60234	GMFG	+	1.4649	0.0879955	-1.04441	8.58148	8.92478	8.36697	9.65916	10.2276	9.81179	9.73008	10.1235	10.9371	10.3797
Q6UVK1	CSPG4	+	1.67303	0.0629466	-1.04428	9.17016	9.83453	8.45235	9.19713	8.04396	10.6145	9.91232	9.75594	9.501	10.1358
P50461	CSRP3	+	1.6941	0.0609308	-1.04303	7.31662	7.89312	6.48583	7.0686	6.83141	7.32294	8.40121	7.78265	8.43185	8.87209
P00387	CYB5R3	+	4.31316	0.00231583	-1.04288	11.3102	11.3584	11.4308	11.5431	11.4579	12.6115	12.6116	12.4487	11.98	12.6631
Q13554	CAMK2B	+	1.64124	0.0661398	-1.0406	8.87723	8.39668	7.04825	7.96177	7.81185	8.52702	8.78673	8.91862	9.37757	9.68882
Q15121	PEA15	+	2.53818	0.0174851	-1.03924	9.07292	8.58446	8.17479	8.34116	9.31137	9.90981	10.0708	9.6499	9.38242	9.66802
Q13469	NFATC2	+	1.6973	0.0606951	-1.03785	5.05652	5.89393	5.33056	6.12519	6.88108	6.55695	6.71755	6.93025	7.50279	6.76896
Q86VB7	CD163	+	1.96843	0.0394432	-1.03767	6.6939	6.68781	7.01204	6.49279	8.04987	8.43959	7.79111	7.8205	7.76194	8.31161
Q5T5C0	STXBP5	+	5.04841	0.00149117	-1.03329	11.8334	11.6791	12.0277	11.8981	11.9046	13.1326	12.9783	12.7966	12.6257	12.976
E7EW31	PROB1	+	1.61473	0.0692856	-1.0286	8.18846	8.15138	7.72425	9.41514	8.3442	8.73755	9.08321	9.61981	9.36562	10.1602
Q8NBQ5	HSD17B11	+	1.93985	0.0411907	-1.02845	4.74213	5.00975	6.00059	5.74076	6.31604	6.65872	6.93423	6.43667	6.32413	6.59778
Q2NL98	VMAC	+	1.43432	0.0928778	-1.02779	7.43135	8.41774	7.02634	8.2804	6.3162	8.05819	8.73248	8.61411	8.53104	8.67517
O43310	CTIF	+	1.87936	0.0454942	-1.02736	6.89536	5.80047	6.07832	7.05434	6.29808	7.81772	8.017	7.44888	6.79315	7.18661
Q969M3	YIPF5	+	2.7559	0.0130553	-1.0273	6.45912	6.33974	6.02521	6.58451	5.86826	7.23689	7.38754	7.47126	6.63055	7.68709
Q9P0K7	RAI14	+	2.66035	0.0147798	-1.02674	7.64664	7.2164	6.57999	7.12519	6.70957	8.30503	8.40192	8.05234	7.64916	8.00305
Q99807	COQ7	+	1.77036	0.0541882	-1.02669	6.77828	5.93341	6.55547	6.52787	6.59932	6.6792	7.02803	7.58637	7.75594	8.47827
O60568	PLOD3	+	3.34756	0.00628065	-1.0265	9.84406	10.154	9.33333	9.91535	9.86501	11.1522	11.088	10.7116	10.5119	10.7805
Q96J84	KIRREL1	+	2.62003	0.0154112	-1.02495	5.66466	5.72977	5.49674	5.87851	4.64173	6.65136	6.62226	6.61	6.19445	6.45806
P50749	RASSF2	+	2.16003	0.0301094	-1.02488	6.48271	5.83346	6.16291	6.84489	7.0996	6.99836	7.45886	7.68683	8.02628	7.37766
P22830	FECH	+	3.29754	0.00674884	-1.02205	7.07787	6.59169	7.49576	6.92387	7.27674	7.7767	8.02857	8.3252	8.07618	8.26955
O14531	DPYSL4	+	3.03398	0.00942846	-1.02196	6.32717	6.20336	6.55172	7.10104	6.14656	7.17162	7.67779	7.68728	7.557	7.34597
Q01196	RUNX1	+	3.45113	0.00547786	-1.02126	6.59089	6.72985	6.25941	6.99761	6.04445	7.59652	7.62316	7.56175	7.42403	7.52303
O94979	SEC31A	+	4.35148	0.00228685	-1.01642	10.4697	10.5044	10.0647	10.4763	10.2467	11.53	11.6552	11.2539	11.1724	11.2324
Q6PCB7	SLC27A1	+	2.58739	0.0161904	-1.01573	6.75166	7.26159	6.878	7.73565	7.52919	7.86085	8.17331	8.0504	8.52932	8.62087
Q9H425	C1orf198	+	2.30513	0.0243383	-1.01456	7.73263	7.81465	7.46629	7.33259	7.1305	8.75372	8.99139	8.75704	7.66812	8.37919
P15121	AKR1B1	+	3.53921	0.00496486	-1.01048	10.3377	10.6613	10.7488	10.6543	10.5195	11.3104	11.4575	11.3059	12.0203	11.8799
Q9BTV4	TMEM43	+	4.72777	0.00185755	-1.01005	9.7738	10.2933	10.0902	10.2007	10.0733	10.8689	11.1843	11.2728	11.0164	11.139
O15344	MID1	+	2.62709	0.0152632	-1.00909	6.19679	6.60548	5.81312	5.51695	6.09005	6.99466	7.4852	7.06565	6.60868	7.11367
P42229	STAT5A	+	1.59937	0.0711537	-1.0043	8.2383	7.56904	7.06826	8.57827	8.91503	8.66551	8.90745	9.01637	9.45556	9.3455
Q14161	GIT2	+	2.24366	0.0267673	-1.00327	8.04475	7.85898	6.96986	8.22848	8.48577	8.89225	9.03407	8.68608	9.10076	8.89102
P10412	H1-4	+	1.46303	0.0882378	-1.00265	13.1871	13.7658	14.6338	14.4694	14.9331	14.4945	14.8901	15.2236	15.7337	15.6604
O14786	NRP1	+	3.24175	0.00719707	-1.00069	8.17228	7.92128	7.33124	7.9124	7.91513	8.97694	8.6942	9.21623	8.53224	8.83621
Q9GZM7	TINAGL1	+	2.02478	0.0362638	-0.996606	6.19914	6.83919	5.62822	6.24261	6.84963	7.59796	6.71576	7.65768	7.14076	7.62964
P54922	ADPRH	+	2.05263	0.0348492	-0.994843	6.07898	6.20793	5.81368	5.87337	7.32561	7.27431	7.20413	7.27239	6.98554	7.53744
O75147	OBSL1	+	2.96902	0.0100917	-0.994164	5.95717	5.91497	5.6112	6.19485	5.29268	6.43071	6.71734	7.04004	6.65644	7.09716
P18206	VCL	+	4.54135	0.00197221	-0.991468	12.6064	12.6466	12.1509	12.7611	12.5163	13.409	13.6639	13.5996	13.3953	13.5707
Q01433	AMPD2	+	2.804	0.0123357	-0.990861	8.74289	9.01055	8.47312	9.51963	9.47194	10.1114	10.2072	10.0322	9.93311	9.88856
Q15772	SPEG	+	1.7583	0.0551593	-0.990466	6.93549	7.63552	7.00574	6.51017	7.27139	7.14562	7.80052	8.31943	8.29196	8.75311
Q8TER5	ARHGEF40	+	3.40853	0.00574834	-0.985822	5.96542	6.75945	5.93783	6.27627	6.37641	7.37738	7.28923	7.43306	7.03241	7.11242
Q9BYC5	FUT8	+	2.14006	0.0309606	-0.984834	6.63399	7.6412	7.38039	7.70587	7.00339	8.47828	8.76556	7.63503	8.24123	8.16891
P20292	ALOX5AP	+	1.54402	0.0777075	-0.984521	9.59931	9.45135	9.31225	10.4946	11.1933	11.2724	10.8357	11.0672	10.9169	10.8812
P06396	GSN	+	2.24288	0.0267673	-0.982089	13.9261	13.5952	14.1478	14.6621	14.4541	14.7228	14.8487	15.7718	15.2355	15.1169
P50281	MMP14	+	1.64142	0.0661398	-0.98172	9.44837	10.134	10.7202	10.1759	9.4182	11.0861	10.7626	11.8433	10.3669	10.7464
Q92870	APBB2	+	1.95608	0.040183	-0.981384	5.64486	5.52347	4.59104	5.86249	5.00138	6.65882	6.83152	6.08262	5.83131	6.12589
Q8IUZ5	PHYKPL	+	2.98843	0.00991021	-0.975021	5.93037	5.90654	5.75341	6.36495	6.48026	6.5816	6.99139	7.14737	7.26006	7.33021
Q66K74	MAP1S	+	2.87566	0.0113236	-0.974455	7.73043	8.30899	7.94662	8.37909	8.8553	9.2396	9.37119	9.31675	9.10223	9.06292
P55058	PLTP	+	1.72099	0.0585631	-0.970763	8.05521	8.78877	9.59218	8.55515	8.98303	9.84991	10.3908	9.97943	9.14507	9.46293
P51159	RAB27A	+	1.86147	0.0468503	-0.970287	7.14778	7.38969	7.04849	8.13295	8.52402	8.65236	8.33358	8.4159	8.86695	8.82556
Q8IUG5	MYO18B	+	2.39912	0.0210108	-0.969427	6.05261	5.97006	5.75893	6.33201	5.53073	6.35049	6.77144	7.30934	6.64792	7.41227
P08571	CD14	+	1.96701	0.0395287	-0.962359	9.21902	8.86548	8.93205	8.91216	10.3445	10.3654	9.90831	10.2428	10.2227	10.3459
Q93052	LPP	+	2.87347	0.0113337	-0.959177	8.19358	8.08201	8.85874	8.08461	7.90766	9.1497	9.48675	9.37145	8.85466	9.05993
Q9UNH6	SNX7	+	1.84908	0.0477165	-0.954832	7.57328	6.66902	5.95765	6.75327	6.40984	8.11329	7.84439	7.46143	7.26854	7.44958
Q9BZL4	PPP1R12C	+	3.50465	0.00521542	-0.949982	8.00521	7.80212	7.20272	7.62028	7.8407	8.64783	8.79239	8.78706	8.36691	8.62675
Q8NF91	SYNE1	+	3.63909	0.00441136	-0.949898	9.23481	8.58302	8.80635	9.13658	8.8273	9.58339	10.0244	9.97618	9.71179	10.0418
O43852	CALU	+	1.70222	0.0603305	-0.948888	11.8268	12.0727	11.0169	12.0357	11.4224	13.1835	13.2791	12.4704	12.1165	12.0693
Q86TX2	ACOT1	+	2.45865	0.0194085	-0.948185	8.90872	10.2019	9.81628	9.65716	9.36976	10.466	10.3456	10.4958	10.554	10.8332
O15357	INPPL1	+	2.48483	0.0188236	-0.947823	5.9347	7.18077	6.01962	6.5837	6.45159	7.44476	7.53079	7.36326	7.23961	7.33106
Q9BWM7	SFXN3	+	2.06885	0.0340132	-0.947348	9.85532	9.5749	8.61387	10.0247	9.72302	10.4623	10.8001	10.7507	10.2709	10.2447
Q15043	SLC39A14	+	1.66337	0.0640786	-0.945769	5.54535	5.8914	5.69488	6.40268	4.78123	7.31504	6.19014	6.26444	6.52066	6.7541
Q9H8M9	EVA1A	+	2.78135	0.0126557	-0.944434	6.14194	6.04393	6.4002	6.51808	6.10721	7.48729	6.89536	7.75041	6.921	6.87949
P21291	CSRP1	+	1.44429	0.0913225	-0.943377	9.51188	9.12401	9.68376	9.5705	9.23347	11.019	11.4385	9.86479	9.65601	9.86228
O00159	MYO1C	+	4.32661	0.00231583	-0.943232	10.6238	10.427	10.601	10.581	10.3295	11.4786	11.4577	11.8004	11.1473	11.3944
Q99942	RNF5	+	1.74845	0.0560521	-0.941657	6.00355	5.39626	5.35844	4.90194	5.88925	6.27043	7.2073	6.83185	5.89777	6.05038
Q9UFW8	CGGBP1	+	2.64794	0.0149687	-0.941364	6.57531	6.77755	7.24373	7.36299	7.68442	7.96016	8.17566	8.14031	8.2291	7.84558
Q12797	ASPH	+	4.07456	0.00280806	-0.937161	9.95492	9.30829	9.66772	9.86863	9.63575	10.8407	10.6918	10.525	10.5168	10.5468
Q86VS8	HOOK3	+	4.76838	0.00180039	-0.937083	7.82198	7.75804	7.57742	7.95922	7.96632	8.81019	8.96234	8.74879	8.50542	8.74165
Q5VT25	CDC42BPA	+	2.11504	0.0318968	-0.935015	5.54968	5.3344	5.29059	5.85385	5.46052	6.61621	6.88742	6.7009	5.49199	6.4676
Q9H3H3	C11orf68	+	2.34222	0.0229549	-0.929247	9.23333	9.23803	8.45112	9.67568	8.58023	9.98545	10.2153	9.80174	9.88427	9.93789
P04899	GNAI2	+	2.20307	0.0281887	-0.928922	11.6014	11.4616	11.0112	11.9381	12.4947	12.6349	12.4976	12.7046	12.7667	12.5478
Q8TDY4	ASAP3	+	2.74187	0.0132474	-0.927738	6.16336	6.61265	6.0061	6.37522	5.82504	6.76016	7.61016	7.08208	6.89989	7.26878
Q9Y490	TLN1	+	2.3317	0.0233817	-0.925833	11.4359	11.4568	12.6826	12.0499	12.1778	12.954	12.9664	12.9041	12.8626	12.745
Q9Y5P6	GMPPB	+	3.32644	0.00648359	-0.925664	8.64844	8.84949	9.12524	9.55796	9.29421	9.98886	10.0959	10.0935	9.9714	9.95402
Q9ULQ1	TPCN1	+	3.25141	0.00710561	-0.921989	5.10794	5.12629	4.77238	5.02769	5.63846	5.98251	6.32429	5.98142	6.18548	5.80901
P35580	MYH10	+	2.50084	0.018316	-0.921255	13.1983	13.1583	12.5101	13.153	12.5956	14.0236	14.3244	13.8816	13.4203	13.5717
Q9NYU1	UGGT2	+	2.21956	0.0276228	-0.920149	5.95577	5.86425	5.77293	5.61382	5.05669	7.10102	6.79733	6.65874	6.0122	6.29492
Q5SW79	CEP170	+	3.72883	0.00404321	-0.919	7.50361	7.43111	7.10391	7.69987	7.61926	8.60064	8.62839	8.32276	8.26983	8.13115
Q15019	SEPTIN2	+	3.80081	0.0036626	-0.917383	10.2828	10.4452	9.79731	10.0633	10.2398	10.8844	11.0479	11.3837	11.0183	11.081
P16278	GLB1	+	2.59648	0.0159446	-0.916095	7.90865	8.67931	7.67489	7.87075	7.93642	9.10543	9.04852	8.8523	8.48425	9.15999
P06756	ITGAV	+	1.60964	0.0699172	-0.914139	9.43142	8.38513	9.28159	9.99657	8.48579	10.2187	10.2378	10.2601	9.59775	9.83685
P51452	DUSP3	+	2.11701	0.0318323	-0.913955	8.79346	8.6232	7.657	8.77469	8.69999	9.27818	9.1516	9.19242	9.59231	9.9036
O95070	YIF1A	+	1.66669	0.0636463	-0.912383	7.24876	7.059	6.535	6.03615	6.91391	8.2492	8.10865	7.72858	7.03319	7.23511
Q9UH99	SUN2	+	2.4351	0.0199387	-0.912304	8.5319	8.92278	9.60859	9.12255	9.63351	9.76142	10.0927	10.2344	10.1771	10.1152
Q07065	CKAP4	+	2.04838	0.0350097	-0.91014	12.1776	12.7344	11.4678	12.34	12.1494	13.4352	13.5005	12.9594	12.6085	12.9162
Q8NHZ8	CDC26	+	2.64228	0.015075	-0.909285	7.22347	7.23421	7.42897	6.87289	6.90152	8.3003	8.55419	8.00463	7.56272	7.78566
P63261	ACTG1	+	2.59126	0.0160792	-0.906516	17.2782	17.2429	16.6767	17.5406	17.7024	17.9315	18.003	18.2376	18.2022	18.599
Q16643	DBN1	+	2.32299	0.0236649	-0.905589	9.64462	9.58954	10.1402	9.28892	9.13085	10.6767	10.7719	10.71	10.104	10.0594
P18085	ARF4	+	2.55386	0.0170576	-0.902441	11.4342	11.9688	12.0151	11.7802	11.6859	13.138	13.1216	12.4378	12.347	12.3521
P17050	NAGA	+	1.73973	0.0568408	-0.902	6.48122	6.98445	7.68741	7.50193	7.68258	7.48528	8.25085	8.67435	8.10991	8.3272
O00142	TK2	+	2.83241	0.0119334	-0.901649	8.95844	8.84295	8.48139	8.23405	8.76987	9.95002	9.75107	9.58047	9.21277	9.3006
Q13303	KCNAB2	+	1.48513	0.0854364	-0.899697	6.46133	6.28709	6.36678	7.58201	7.74319	7.52926	7.65659	8.06947	8.18752	7.49603
Q96KC8	DNAJC1	+	2.65237	0.0149353	-0.899619	6.00303	6.58229	6.37277	6.88463	6.80376	7.68073	7.77721	7.21144	7.1442	7.331
Q8WTS6	SETD7	+	3.54201	0.00495908	-0.899262	7.76179	7.0895	7.2694	7.03456	7.03332	7.94989	8.2271	8.12862	8.144	8.23526
Q8ND82	ZNF280C	+	1.7144	0.0591474	-0.89764	4.20751	4.67576	5.51093	5.57862	4.95004	5.59329	5.55263	6.26251	6.31362	5.689
Q08257	CRYZ	+	1.76101	0.0549463	-0.896715	10.1411	10.2223	8.919	9.34199	9.47474	10.3116	10.5834	10.4905	10.0915	11.1057
Q99081	TCF12	+	1.69608	0.0608017	-0.894393	4.23203	5.34738	5.00236	4.44621	4.59667	5.7574	6.03426	6.17237	5.03137	5.10121
Q96PE2	ARHGEF17	+	1.89642	0.0442088	-0.894269	6.09814	6.9719	5.53738	6.11374	5.47429	7.02529	7.15767	6.91294	6.70397	6.86692
P10301	RRAS	+	3.2497	0.00712006	-0.893304	9.68605	9.40103	8.92048	9.25676	9.45801	10.4702	10.3423	10.3457	9.89553	10.1352
P62273	RPS29	+	1.66083	0.0644253	-0.891333	6.44913	6.93859	7.37204	5.91741	7.54745	7.5234	7.53462	7.892	7.74271	7.98856
O75208	COQ9	+	1.82297	0.0498575	-0.891032	7.22602	6.92596	7.17571	6.74751	7.14242	7.15076	7.4859	8.00156	8.45183	8.58274
Q96F07	CYFIP2	+	1.44976	0.0903923	-0.888711	4.64764	5.43266	5.36486	5.84735	6.68301	6.2012	6.35923	6.46355	6.87795	6.51715
Q53H47	SETMAR	+	2.37547	0.0218709	-0.887297	5.51697	6.01742	6.62172	5.58673	6.00975	6.65227	7.08295	7.10109	6.59767	6.75508
Q96BJ3	AIDA	+	3.04482	0.00923339	-0.886925	8.53175	8.36859	8.48275	8.45274	8.15838	9.31576	9.64199	9.49112	8.70036	9.27962
P31937	HIBADH	+	2.43692	0.0199041	-0.885925	7.54881	6.92848	6.8309	7.68381	7.3686	7.70651	8.0466	8.17463	8.33003	8.53245
Q96FS4	SIPA1	+	1.62125	0.0685415	-0.88431	10.8875	10.7365	9.51418	11.0209	11.3551	11.624	11.5293	11.4922	11.7641	11.5261
P10644	PRKAR1A	+	1.99698	0.0378073	-0.883649	9.4318	9.03143	8.82052	9.55998	9.66884	9.82668	9.78881	9.94051	10.7823	10.5925
Q9H1E5	TMX4	+	2.13112	0.0312835	-0.883094	7.84859	7.89241	6.83953	7.85067	8.30242	8.5028	8.68639	8.5197	8.78441	8.65578
P51571	SSR4	+	2.80492	0.0123357	-0.881886	7.94379	8.63347	7.85831	8.19071	8.2075	9.37155	9.34289	8.96559	8.74503	8.81815
P50148	GNAQ	+	1.49115	0.0846243	-0.881775	6.11221	7.26228	7.64692	8.04277	7.64954	8.0841	8.25351	8.52177	8.11796	8.14527
Q14999	CUL7	+	3.14145	0.00807539	-0.87855	6.44931	6.78788	6.00277	6.10283	6.0214	7.2133	7.26771	7.23474	6.90217	7.139
P57737	CORO7	+	1.57955	0.0733053	-0.878211	9.38762	9.27813	8.59471	9.75017	10.3676	10.302	9.92825	10.3063	10.8038	10.4288
Q8TDR2	STK35	+	1.64616	0.0659091	-0.876372	7.0577	7.15849	8.41736	7.54754	7.11691	8.41983	8.98447	7.98231	8.23648	8.05677
P54802	NAGLU	+	2.76484	0.0129336	-0.873351	7.09622	7.17202	6.5095	7.16608	7.11821	8.07199	7.77428	7.7268	7.52805	8.32768
Q96LW7	CARD19	+	2.64942	0.0149626	-0.8731	6.45638	6.12938	6.70874	7.10181	6.6759	7.03836	7.48528	7.66674	7.64359	7.60374
Q14BN4	SLMAP	+	1.73567	0.0571342	-0.871224	7.598	7.25669	7.53054	7.61713	7.31877	7.45206	7.92402	8.74852	8.52779	9.02485
Q5U651	RASIP1	+	2.29863	0.0245842	-0.870765	6.34519	7.34194	6.86532	7.4343	6.77949	7.70951	7.55537	8.20541	7.74232	7.90745
Q00341	HDLBP	+	3.00437	0.00973635	-0.870382	10.9907	11.0687	10.9037	11.3441	10.8213	12.2556	12.2462	11.7126	11.5652	11.7007
Q969E4	TCEAL3	+	2.64656	0.0149722	-0.866423	7.27468	7.81162	6.9962	6.98982	7.24802	8.15356	8.3202	8.29457	7.63351	8.25061
O15400	STX7	+	2.68455	0.0142735	-0.866154	10.1068	9.41425	9.18451	10.0036	10.0762	10.6728	10.5263	10.5762	10.6806	10.6604
O75396	SEC22B	+	5.56068	0.000958835	-0.864817	9.65387	9.56876	9.39025	9.72294	9.72136	10.5223	10.5901	10.3672	10.5035	10.3981
Q92504	SLC39A7	+	2.99462	0.00985554	-0.86314	6.45944	6.89462	6.75289	6.72297	6.88075	7.87142	7.82745	7.85274	7.31986	7.1549
O14791	APOL1	+	1.54576	0.0775217	-0.861992	7.96771	8.40601	8.24051	7.92547	8.92633	8.88505	9.48567	10.0446	8.62413	8.73656
Q5SRE7	PHYHD1	+	1.64953	0.0655256	-0.861175	5.52279	6.57699	5.29586	5.99383	6.46179	6.38897	7.26136	7.01179	6.45642	7.03859
Q6IBS0	TWF2	+	2.3299	0.0234201	-0.860673	8.46019	8.69734	8.36111	9.11533	9.52656	9.65678	9.5774	9.63056	9.83344	9.76571
P48723	HSPA13	+	2.18455	0.0289445	-0.860138	6.09148	6.74613	5.96729	6.75892	6.32913	7.44767	7.80466	7.07032	6.97734	6.89365
P46977	STT3A	+	2.29507	0.0247264	-0.858629	10.7369	11.1818	10.817	11.0299	10.8009	12.2741	12.234	11.6597	11.2256	11.4662
Q13423	NNT	+	3.63917	0.00441136	-0.854874	9.36439	9.0019	9.45543	9.16955	9.04466	9.66064	10.1035	10.1807	10.1361	10.2294
Q01082	SPTBN1	+	2.59962	0.0158899	-0.853785	11.0154	10.2954	11.1617	11.1663	10.7971	11.5005	11.6722	12.1611	11.7332	11.6378
P17026	ZNF22	+	1.64437	0.0660084	-0.85334	5.29873	6.62226	6.46047	6.32689	6.87373	6.9077	7.03397	7.37967	7.60195	6.9255
P11177	PDHB	+	2.20523	0.0281462	-0.852051	8.66408	8.60007	9.17857	9.01235	9.02231	9.12728	9.45768	9.82344	10.1689	10.1603
Q9NZW5	PALS2	+	1.93646	0.0413644	-0.851595	6.41634	6.24994	7.42591	6.22542	6.41008	7.60432	7.61491	7.44863	6.87549	7.44231
P19623	SRM	+	2.27351	0.0255037	-0.851285	9.71351	10.6691	9.45163	10.0749	9.79418	10.8428	11.0042	10.4822	10.7674	10.8632
Q08043	ACTN3	+	1.84659	0.0478966	-0.837519	5.89743	6.25908	4.98779	6.14657	5.36298	6.55256	6.76287	6.28547	6.34555	6.895
Q9P2E5	CHPF2	+	3.12719	0.00823036	-0.83735	6.58784	6.2471	6.38852	6.00275	6.35627	7.37102	7.25758	7.35054	6.68436	7.10573
Q2TAA2	IAH1	+	4.00976	0.00296292	-0.835858	8.37694	7.8142	8.3782	7.995	7.99988	8.89523	8.96314	9.02718	8.86622	8.99175
P17612	PRKACA	+	3.15798	0.00790901	-0.834182	9.85655	9.84059	10.0268	10.2977	10.2029	10.526	10.7466	10.7821	11.1536	11.1871
P35237	SERPINB6	+	2.66255	0.0147625	-0.832655	7.98443	7.53922	7.6764	8.33231	8.49804	8.71629	8.84625	8.89132	8.80348	8.93633
O15439	ABCC4	+	2.79695	0.0124324	-0.832575	5.17862	5.32732	5.61203	5.60416	5.35539	6.56377	6.65768	6.17038	5.99488	5.85369
Q16512	PKN1	+	2.12986	0.0313464	-0.831692	6.5348	6.6515	6.04378	7.05041	7.2995	7.49503	7.40453	7.41885	7.8813	7.53874
Q8IWB7	WDFY1	+	2.08897	0.0330899	-0.83038	7.80692	8.4721	7.79748	8.91411	8.49508	8.91334	9.44777	9.22599	8.9545	9.09599
Q9BUF5	TUBB6	+	2.0283	0.0361327	-0.829802	12.3848	11.6976	10.9563	11.818	12.0683	12.6057	12.5866	12.7027	12.4373	12.7417
Q99536	VAT1	+	1.69413	0.0609308	-0.823609	11.8379	11.3338	10.1739	11.4377	11.3296	11.9784	12.2673	11.894	12.046	12.0453
O00592	PODXL	+	2.16987	0.029648	-0.8219	5.97437	6.21688	6.50869	6.83636	6.51306	7.733	7.00221	7.56125	6.8701	6.99232
O60486	PLXNC1	+	2.46675	0.0191936	-0.820452	6.16479	6.34644	6.63044	7.21747	6.91204	7.37749	7.51175	7.55901	7.28635	7.63884
P48735	IDH2	+	2.08893	0.0330899	-0.819758	12.3279	12.3061	12.5508	12.5182	13.1562	12.8209	13.189	13.4703	13.6622	13.8156
O00461	GOLIM4	+	4.28883	0.00237162	-0.818656	7.47337	7.12777	7.39032	7.24592	7.24713	8.32955	8.25783	8.07306	7.83913	8.07823
Q8NBX0	SCCPDH	+	1.81968	0.0501305	-0.817248	8.99582	8.60995	9.58459	8.91156	8.06736	9.36807	9.57339	9.63473	9.74414	9.9352
Q96PE7	MCEE	+	1.6792	0.0623367	-0.816735	6.17824	5.62953	6.37183	6.67695	5.41741	6.28769	6.77362	7.0805	6.99064	7.22517
Q969H8	MYDGF	+	1.75632	0.0553558	-0.815328	8.33606	8.35936	7.37423	7.84551	8.09949	9.25784	9.21849	8.91667	8.24025	8.45803
Q9Y2E4	DIP2C	+	2.26764	0.0257244	-0.813533	7.13695	7.39424	7.1787	6.78081	6.68275	7.80468	8.08238	8.29723	7.28816	7.76865
Q07960	ARHGAP1	+	1.78065	0.0533285	-0.812315	9.78817	10.348	8.95967	10.3017	9.63534	10.7659	10.862	10.3567	10.6025	10.5074
Q9Y4E1	WASHC2C	+	1.97498	0.0391633	-0.811924	6.21204	5.81757	4.74442	5.52426	5.37573	6.30969	6.40861	6.37769	6.28614	6.35151
Q9UNF1	MAGED2	+	2.71124	0.0137046	-0.81077	8.32053	9.05851	9.08564	8.74988	8.9035	9.84826	9.92919	9.53505	9.31177	9.54763
Q96I15	SCLY	+	1.57527	0.0737053	-0.810582	6.52073	7.20099	8.02759	7.29842	7.22259	7.47749	8.0683	8.40389	8.46568	7.90788
O94827	PLEKHG5	+	1.55947	0.075701	-0.810164	12.3591	11.4082	11.653	10.8459	11.241	11.974	12.0971	12.619	12.0683	12.7996
Q96CD0	FBXL8	+	2.45606	0.0194426	-0.808227	7.44025	6.74825	6.57711	7.3224	7.40169	7.83918	8.10266	7.75575	7.73949	8.09374
O95428	PAPLN	+	2.17763	0.0291997	-0.807924	6.41583	6.75583	6.45735	6.82516	6.26383	6.79818	6.97185	7.58504	7.78029	7.62226
Q8NBJ5	COLGALT1	+	2.21996	0.0276166	-0.807594	10.3983	10.7845	9.61383	10.4422	10.334	11.3661	11.3716	10.9197	10.9016	11.0518
P02794	FTH1	+	1.58684	0.0725093	-0.806572	11.4902	12.8365	11.9899	11.5659	12.4681	12.7626	13.4212	12.6866	12.8791	12.634
Q96Q11	TRNT1	+	2.77106	0.0128222	-0.806398	6.52455	6.67348	7.44825	7.09691	6.82315	7.91159	7.69773	7.62561	7.57748	7.78592
Q8IZ81	ELMOD2	+	3.1455	0.00807539	-0.805481	7.53427	7.43581	7.56464	7.11559	7.19591	8.513	8.40696	8.08235	7.89144	7.97988
Q6NYC8	PPP1R18	+	1.77381	0.0539166	-0.80408	9.77695	9.67866	8.47608	9.81274	9.9164	10.3854	10.3044	10.3387	10.3008	10.352
Q53EP0	FNDC3B	+	1.97041	0.0393722	-0.801742	6.90386	7.01653	6.09399	7.21589	6.63417	7.91625	7.91506	7.36924	7.209	7.46361
P13861	PRKAR2A	+	3.75169	0.00392594	-0.801549	10.4493	10.393	10.5635	10.4333	10.1519	10.8032	11.2671	11.258	11.2848	11.3857
Q5BJH7	YIF1B	+	1.68563	0.0616684	-0.797525	5.37062	5.77804	5.89628	6.32491	6.31062	7.38987	7.06068	6.49985	6.24374	6.47395
Q15599	SLC9A3R2	+	1.84888	0.0477165	-0.795706	7.59014	7.93728	7.91312	8.40832	7.38601	8.69404	8.67479	9.27137	8.42739	8.1458
Q96IX5	ATP5MK	+	2.24431	0.0267673	-0.794982	6.42608	6.56131	7.10967	6.34848	5.79076	7.15867	7.24212	7.28223	7.24597	7.28221
Q15036	SNX17	+	2.61155	0.0156091	-0.794826	8.35305	8.20329	9.14997	8.79009	8.92585	9.43848	9.39997	9.59178	9.38391	9.58224
O14983	ATP2A1	+	1.44053	0.0917713	-0.794298	11.4696	11.0574	11.4255	11.3508	11.3848	11.1262	11.7117	12.4795	12.6299	12.7124
Q15555	MAPRE2	+	3.61662	0.00452819	-0.794038	7.5724	7.91537	7.87603	7.73591	7.30829	8.51476	8.53055	8.65379	8.31448	8.36461
P16157	ANK1	+	1.86505	0.0466089	-0.791993	6.0638	6.61561	6.79717	6.27954	5.93891	7.10076	6.96989	7.73717	6.56306	7.28412
Q6P4F2	FDX2	+	1.46897	0.0875105	-0.791626	6.60732	6.45493	5.56457	5.96242	6.34809	6.7636	7.08152	7.2565	6.16827	7.62557
Q629K1	TRIQK	+	1.54156	0.0780834	-0.790644	8.78197	8.51693	7.70951	9.21724	7.92517	9.51658	9.45909	9.04212	9.02833	9.05791
Q96M27	PRRC1	+	4.55932	0.00197221	-0.79063	8.89478	8.96523	8.76816	8.69934	9.11341	9.8457	9.76988	9.57729	9.6581	9.5431
Q92974	ARHGEF2	+	2.39877	0.0210109	-0.790074	8.43144	8.66031	9.15124	9.06525	9.50656	9.75445	9.73635	9.7251	9.95596	9.5933
P63173	RPL38	+	1.78441	0.052971	-0.789663	9.78839	10.7465	10.8238	9.63698	10.2639	10.779	10.8373	11.237	11.0991	11.2554
Q9Y4D7	PLXND1	+	2.2649	0.0258248	-0.788699	6.26634	6.16418	6.02961	6.64893	6.87013	7.64754	7.17062	7.28633	6.94916	6.86904
O75881	CYP7B1	+	1.84467	0.0479879	-0.787712	7.18372	6.55167	6.58037	7.45512	6.52589	7.56631	7.15979	7.57641	8.16738	7.76545
Q13526	PIN1	+	1.64238	0.0661398	-0.787047	8.61567	8.30475	8.04362	7.18822	8.57653	8.88829	8.94576	9.26066	8.94989	8.61942
O00291	HIP1	+	2.23652	0.0269929	-0.78667	8.24327	7.47476	8.09901	7.79194	7.55263	8.81808	8.58557	9.07516	8.29294	8.3232
Q96AB6	NTAN1	+	2.31902	0.0238002	-0.786302	7.48108	7.52634	6.93281	7.0554	7.10364	7.86707	8.17165	8.45739	7.46763	8.06704
Q15052	ARHGEF6	+	1.86307	0.046726	-0.783685	8.40226	8.29452	8.24555	8.91265	9.46808	9.46815	9.42978	9.15836	9.70905	9.47614
P27338	MAOB	+	1.77989	0.0533962	-0.780668	7.9493	7.8143	8.0955	8.18017	7.97411	8.43177	8.05195	9.42005	9.22451	8.78844
Q92896	GLG1	+	2.22272	0.0275262	-0.780582	8.55729	9.26051	8.49527	8.77926	8.92442	9.98158	9.96265	9.35967	9.26805	9.3477
P24752	ACAT1	+	2.27344	0.0255037	-0.780129	10.2294	9.9853	10.3765	10.4227	10.7529	10.6437	10.8497	11.2996	11.4356	11.4389
Q00577	PURA	+	4.74527	0.00181627	-0.778569	8.6439	8.65019	8.92575	8.61327	8.74002	9.33558	9.44874	9.68572	9.3983	9.59763
Q9NUQ6	SPATS2L	+	2.63457	0.0151704	-0.774056	7.70069	7.9143	7.54351	8.40882	7.69506	8.721	8.88071	8.68063	8.48765	8.36267
Q96S90	LYSMD1	+	2.83749	0.0118653	-0.771251	5.75971	5.47337	5.81838	5.42711	5.51665	6.06348	6.15868	6.65121	6.20959	6.7685
O94832	MYO1D	+	2.34248	0.0229549	-0.770398	10.2321	10.0006	10.0254	9.95902	9.59035	10.8204	10.9787	11.1077	10.1516	10.601
Q8IX01	SUGP2	+	3.43669	0.00559359	-0.765944	6.56384	6.71565	7.08922	7.01487	6.47263	7.44614	7.64675	7.55817	7.41504	7.61982
Q96HD1	CRELD1	+	2.61086	0.0156156	-0.763218	6.77701	7.13976	6.24497	6.65373	6.53502	7.26047	7.75722	7.42802	7.22015	7.50074
P06865	HEXA	+	1.74682	0.0561593	-0.761557	9.48623	10.0101	8.79731	9.28284	9.62075	10.4754	10.3201	9.87639	9.76558	10.5675
Q8N3E9	PLCD3	+	2.01372	0.0368545	-0.75816	7.16616	7.22202	6.7227	6.24622	6.81189	7.19564	7.63268	7.98001	7.37678	7.77468
Q9Y259	CHKB	+	3.37441	0.00606825	-0.757666	7.195	7.10674	7.28664	7.57783	7.67675	8.21235	8.25188	8.23879	7.88346	8.04481
Q86TI0	TBC1D1	+	1.97133	0.0393536	-0.756514	5.71439	6.6612	5.95564	6.58072	6.38443	6.60065	7.20316	6.96654	7.40554	6.90304
P60033	CD81	+	2.31432	0.0239877	-0.755878	7.22693	6.65829	6.81906	7.14676	6.49438	7.7148	7.59522	8.08991	7.4456	7.2793
Q9Y4P3	TBL2	+	2.95325	0.010207	-0.755604	7.47876	7.69466	7.82231	8.04552	7.65513	8.62632	8.84176	8.41811	8.11618	8.47203
P43251	BTD	+	2.77263	0.0128114	-0.755121	6.46696	6.81117	7.03377	6.72693	6.38913	7.40434	7.43696	7.76032	7.06113	7.54082
O43772	SLC25A20	+	2.29207	0.0248268	-0.753101	8.25676	8.0531	9.15746	8.77503	8.45081	9.26793	9.29881	9.37383	9.20019	9.31791
O95219	SNX4	+	1.70024	0.0604782	-0.752578	7.37679	6.50918	6.04739	6.96648	6.61225	7.7829	7.69654	7.30287	7.0549	7.43777
Q13459	MYO9B	+	2.14277	0.030896	-0.75215	8.03023	8.226	7.45676	8.43942	8.62384	9.02354	9.07862	8.80068	8.86142	8.77272
P08559	PDHA1	+	2.57267	0.0165852	-0.750282	11.0741	10.94	11.5705	11.0686	11.4295	11.5328	11.9147	11.9886	12.0872	12.3108
Q8IWE2	FAM114A1	+	2.46632	0.0191967	-0.749977	8.5963	8.10628	8.18643	8.43353	7.71278	9.19766	9.15399	8.87201	8.63237	8.92918
Q9UKG1	APPL1	+	2.85245	0.0116491	-0.748739	8.26793	8.26445	8.90292	8.52619	8.86471	9.10009	9.21712	9.53471	9.3465	9.37149
Q96P48	ARAP1	+	2.16257	0.0299925	-0.742817	7.67955	8.60277	7.77258	8.23867	8.62725	8.85838	8.79405	9.07627	8.92152	8.98468
P15151	PVR	+	1.92689	0.0420829	-0.742471	6.44744	6.62267	5.88039	5.62816	6.04552	6.85052	7.31592	6.7126	6.48365	6.97385
P09601	HMOX1	+	1.54735	0.0772699	-0.742135	9.70347	10.1424	10.4359	10.8233	11.1405	11.1993	10.759	11.1924	11.4143	11.3913
Q96B70	LENG9	+	1.71778	0.0587968	-0.740978	6.17254	6.17351	6.66802	6.59518	6.39485	6.37138	7.01612	7.79968	7.2711	7.25072
O15260	SURF4	+	2.12302	0.0316518	-0.740963	8.0683	8.29474	7.96381	8.8788	8.42513	9.42793	9.33693	8.93914	8.73613	8.89546
Q0VF96	CGNL1	+	1.52873	0.0798389	-0.740897	5.8139	5.68824	5.54354	6.87129	5.97846	6.66062	6.83327	6.96459	6.99136	6.15008
Q96IJ6	GMPPA	+	2.63101	0.0151704	-0.74055	7.56962	7.92635	7.82263	8.56253	8.04726	8.63022	8.83381	8.66009	8.80087	8.70616
P35611	ADD1	+	2.39969	0.0210108	-0.737957	9.57203	8.99882	9.12532	9.23435	8.64174	9.61832	9.84409	10.2272	9.88113	9.6913
P08236	GUSB	+	2.80941	0.0122529	-0.736293	8.66064	8.81978	9.15427	9.13607	9.37799	9.865	9.50499	9.92657	9.59405	9.93959
P35749	MYH11	+	2.78617	0.0125922	-0.733818	12.2626	12.2083	12.612	12.5595	12.313	13.0989	13.3477	13.4966	12.9243	12.7571
O75044	SRGAP2	+	3.4897	0.0052465	-0.733367	7.87044	7.48149	7.65936	7.7854	8.01404	8.71595	8.6445	8.42382	8.26416	8.42914
Q9NVG8	TBC1D13	+	2.10652	0.0323272	-0.733059	6.48166	6.51062	6.15565	7.20962	7.13171	7.40303	7.59721	7.33723	7.44303	7.37407
P27635	RPL10	+	1.47124	0.0872583	-0.732776	9.96883	10.3987	10.2225	8.99966	10.1118	10.5451	10.6282	11.1494	10.2512	10.7915
P39656	DDOST	+	3.04778	0.009218	-0.73243	11.1748	11.4073	11.258	11.3494	11.3986	12.3184	12.4234	11.8925	11.7223	11.8936
Q7Z7A4	PXK	+	2.78518	0.0125978	-0.730974	5.63745	5.69641	5.51658	6.05754	5.36772	6.50278	6.53124	6.61235	6.03473	6.24947
Q5R3I4	TTC38	+	2.52755	0.017765	-0.72988	6.28289	6.16606	6.17144	6.84321	6.54019	7.16794	7.34036	6.79778	7.40308	6.94402
P05165	PCCA	+	2.2049	0.0281462	-0.727068	7.60828	7.11324	8.05053	7.61293	7.32071	7.96355	8.0512	8.61714	8.4005	8.30864
P07686	HEXB	+	2.17185	0.0295326	-0.726305	9.3805	9.63088	9.00389	9.70258	10.0189	10.3866	10.2438	10.0749	10.0431	10.6199
Q9Y673	ALG5	+	2.15036	0.0305684	-0.725579	6.71421	7.20037	6.97504	7.52679	7.76099	7.78284	8.22631	7.99905	7.9392	7.85788
Q4G0F5	VPS26B	+	3.55277	0.0049225	-0.724115	7.84537	8.13009	7.76716	7.70322	7.87346	8.4868	8.63113	8.92232	8.37722	8.52242
O75083	WDR1	+	3.23155	0.00730427	-0.722398	12.8187	12.9386	12.5465	13.2391	12.986	13.4905	13.5449	13.5945	13.8834	13.6275
Q9Y6M9	NDUFB9	+	2.10278	0.0325293	-0.721227	6.8213	7.18103	7.73343	7.34162	7.56935	7.5997	7.92751	8.15905	8.31414	8.25246
Q8WUY8	NAT14	+	1.47154	0.0872583	-0.721002	7.41325	7.81735	7.86768	6.76807	7.36112	8.21562	8.37378	8.6284	7.42727	8.18741
P25391	LAMA1	+	1.49997	0.0834232	-0.720495	6.49673	6.90234	5.83022	7.12704	6.4126	6.9118	7.05689	7.74915	7.07233	7.58123
Q9UEY8	ADD3	+	2.57246	0.0165852	-0.718252	10.0995	9.49487	9.78701	9.70711	9.2916	10.1943	10.4757	10.7249	10.3617	10.2148
P16298	PPP3CB	+	2.32218	0.0236804	-0.718134	9.71841	9.28305	8.8211	9.76948	9.69118	10.0306	10.2763	10.1579	10.2289	10.1802
Q4G0N4	NADK2	+	1.89038	0.0445848	-0.717919	8.4	7.68824	7.472	7.31971	7.25511	8.62283	8.4151	8.36722	8.10522	8.21429
Q8WUH2	TGFBRAP1	+	3.093	0.00863004	-0.717773	6.80275	6.91568	6.661	6.35327	6.65881	7.34389	7.6879	7.36802	7.50197	7.0786
O94768	STK17B	+	1.56169	0.0754035	-0.715993	4.94007	5.72207	5.21215	6.21112	6.12781	6.4287	6.49399	6.12843	6.58906	6.153
Q9NWM3	CUEDC1	+	1.69016	0.0612189	-0.714837	5.66214	5.82092	6.58842	5.94392	6.1208	6.85038	7.2454	7.00543	6.35784	6.25133
P05090	APOD	+	1.81896	0.0501792	-0.709799	9.80176	9.75508	10.3517	10.4213	10.465	10.8247	10.9822	11.4523	10.5921	10.4924
P82909	MRPS36	+	1.73439	0.0572733	-0.708779	6.44264	6.19879	6.22659	5.82047	6.47407	6.29721	6.60274	7.38122	7.13827	7.28701
Q709C8	VPS13C	+	2.87998	0.01127	-0.708613	8.07562	8.58804	7.76392	8.30181	8.39075	8.8287	9.06553	8.89004	8.9668	8.91214
P61586	RHOA	+	2.28599	0.0251017	-0.707251	10.5489	10.7544	10.0248	10.2547	10.9806	11.3447	11.3607	11.3004	10.9974	11.0964
Q562R1	ACTBL2	+	2.28076	0.025314	-0.707211	11.1099	11.1552	10.5239	10.953	11.4882	11.718	11.7939	12.0885	11.4674	11.6985
P29992	GNA11	+	2.88507	0.0111672	-0.707143	8.81478	9.09784	9.07993	9.51021	8.91465	9.68271	9.70331	10.1057	9.63121	9.83024
Q96IU4	ABHD14B	+	2.4249	0.0202477	-0.706525	9.37978	10.0404	10.1073	9.84172	10.016	10.2351	10.3835	10.7601	10.726	10.813
Q5TEC6	H3-7	+	1.82805	0.0494114	-0.704966	13.6881	13.9587	14.6771	13.8628	13.9572	14.2523	14.5681	15.0662	15.044	14.7383
O60664	PLIN3	+	2.37826	0.0217525	-0.703651	11.436	11.1938	10.6272	11.0399	11.1621	11.682	11.9814	11.4037	11.8374	12.0727
Q92609	TBC1D5	+	2.78116	0.0126557	-0.703439	6.75925	7.14221	6.46235	7.19322	7.21919	7.6314	7.61104	7.68799	7.75609	7.60691
Q96GD0	PDXP	+	3.16031	0.00789348	-0.703134	7.26584	7.63166	7.56186	7.65694	7.24941	7.84753	8.21519	8.40484	8.10013	8.31368
Q6ZS17	RIPOR1	+	3.47622	0.00532846	-0.702796	6.84816	6.84107	6.50552	6.61612	7.09832	7.64873	7.42973	7.50677	7.30466	7.53329
P08651	NFIC	+	1.84687	0.0478891	-0.701074	6.43287	6.93011	7.47536	6.6438	6.68814	7.64954	7.99217	7.33342	7.20912	7.49139
P29597	TYK2	+	3.31927	0.00654757	-0.697265	6.12773	5.71242	6.01798	6.01243	6.28119	6.45696	6.7485	6.90735	6.6582	6.86707
Q9UNW1	MINPP1	+	2.1906	0.0286618	-0.694617	6.78085	7.33145	6.81015	7.22129	6.56918	7.38741	7.39821	8.00608	7.54295	7.85135
Q6P5Q4	LMOD2	+	1.50633	0.08266	-0.693043	8.38068	7.83697	8.4358	7.40428	8.37085	8.25919	8.52796	8.97862	8.89329	9.23474
Q0IIM8	TBC1D8B	+	1.76194	0.0548967	-0.691928	6.4815	6.24764	5.95295	6.60747	5.65382	7.28904	7.10541	6.92553	6.45619	6.62684
P11310	ACADM	+	1.77155	0.0540922	-0.691862	9.32104	9.13533	9.6194	9.96521	10.0805	9.83613	10.1417	10.5364	10.5165	10.55
P0CG38	POTEI	+	1.96131	0.0398593	-0.687095	10.6918	10.6964	9.70152	10.4379	10.3718	11.0855	11.2361	11.1684	10.6701	11.1747
P0CG29;P0CG30	GSTT2;GSTT2B	+	1.49154	0.0845814	-0.685002	6.1515	6.25585	7.41223	6.9164	6.79468	7.03203	7.40908	7.20699	7.51297	7.79462
Q8TCJ2	STT3B	+	2.46115	0.0193288	-0.68477	9.91648	9.74651	9.98393	9.67704	10.3258	10.8224	10.9597	10.5754	10.3025	10.4135
Q14697	GANAB	+	3.43201	0.00560444	-0.684057	12.7891	12.973	12.925	12.4745	13.072	13.6425	13.4152	13.6472	13.4031	13.5461
Q00653	NFKB2	+	1.53844	0.07839	-0.68169	9.26356	8.51691	7.8247	8.8606	8.92721	9.60899	9.18295	9.2466	9.4738	9.28908
Q5QJ74	TBCEL	+	1.71009	0.0596005	-0.681592	6.7801	7.77431	6.62851	7.20577	7.05077	7.90005	8.01333	7.93682	7.33835	7.65887
Q9H1C4	UNC93B1	+	2.16008	0.0301094	-0.680762	8.30299	8.11574	7.82567	8.43467	8.86255	8.86816	8.75941	9.07223	9.19121	9.05441
Q6ZVK8	NUDT18	+	2.80048	0.0123756	-0.678611	6.79716	6.76363	6.97147	6.81963	7.47337	7.51208	7.52507	7.84266	7.66864	7.66986
P30626	SRI	+	3.52757	0.00503539	-0.678046	10.539	10.6031	10.2722	10.6513	10.9086	11.3425	11.3099	11.3168	11.2989	11.0963
Q5NDL2	EOGT	+	2.86106	0.0114848	-0.676996	7.29208	7.64978	7.2278	7.05681	7.53893	8.11062	8.31237	7.95549	7.7502	8.02171
P27816	MAP4	+	1.6533	0.0652341	-0.675609	11.7227	11.4147	10.4347	11.4892	11.0772	11.9381	12.1719	11.8148	11.6593	11.9325
P49593	PPM1F	+	2.94836	0.0102167	-0.674739	8.73649	8.54696	8.48092	9.08019	9.1073	9.31474	9.47657	9.51599	9.52686	9.49137
Q15005	SPCS2	+	1.63502	0.0667755	-0.672399	8.25644	9.24207	8.55027	8.8492	8.86731	9.55203	10.0256	9.26279	9.28808	8.99876
Q6UW68	TMEM205	+	2.53407	0.017579	-0.670995	5.75944	6.09559	6.12523	5.52407	6.04025	6.29825	6.44937	6.95254	6.58007	6.61931
Q96DZ1	ERLEC1	+	4.98709	0.00151199	-0.670735	6.45386	6.39477	6.72973	6.64581	6.60744	7.22484	7.31812	7.16729	7.18096	7.29407
P30043	BLVRB	+	1.64393	0.0660474	-0.668682	8.88073	9.13241	9.45438	8.8423	9.78144	9.5544	9.57537	10.3892	9.84886	10.0668
Q5T5P2	KIAA1217	+	1.48518	0.0854364	-0.668361	10.1978	10.3407	11.0624	9.68113	10.2083	10.7387	11.3202	11.1126	10.5812	11.0795
P60468	SEC61B	+	1.79467	0.0521096	-0.667787	9.86272	10.0369	9.73995	9.97783	9.84687	11.1631	10.9951	10.2135	10.2113	10.2201
P04350	TUBB4A	+	3.87555	0.0033512	-0.667137	6.08188	6.32937	5.91374	6.0703	5.95953	6.60011	6.75541	6.68686	6.98192	6.6662
O00712	NFIB	+	2.17607	0.0292858	-0.666195	7.58975	7.67403	8.2921	7.36713	7.49417	8.18504	8.36339	8.60469	8.12437	8.47066
P50135	HNMT	+	1.76182	0.0548967	-0.665755	6.92471	7.49218	6.94434	7.30716	7.78222	8.11088	8.30221	7.45414	7.78466	8.12748
P51692	STAT5B	+	1.95871	0.0400273	-0.664465	6.15	5.70031	5.66851	5.8392	6.65194	6.37871	6.62271	6.80183	6.86382	6.66521
Q92604	LPGAT1	+	1.92631	0.0420939	-0.663693	5.30425	4.92641	4.90651	5.43447	4.96588	5.91432	6.17644	5.13125	5.84018	5.7938
P01034	CST3	+	1.87425	0.0458665	-0.6632	8.26121	8.2227	8.09166	8.63324	9.03611	8.92872	9.04921	9.46006	8.81316	9.30978
P07203	GPX1	+	1.59095	0.07213	-0.66287	8.99644	9.37148	9.66482	9.87282	10.3732	10.3652	10.287	10.3973	10.4763	10.0672
P07093	SERPINE2	+	1.45392	0.0898671	-0.662475	6.10527	6.69957	7.04989	7.05702	6.31407	6.94905	7.5929	7.34542	6.86719	7.78364
P09669	COX6C	+	1.75475	0.0554805	-0.662293	9.5016	9.47428	9.88305	9.61504	10.5325	10.1133	10.3842	10.4936	10.6139	10.713
O60749	SNX2	+	2.32045	0.0237395	-0.66197	9.2157	9.29708	9.09464	9.5031	9.97852	9.95638	10.0138	9.92956	10.1964	10.3027
Q12907	LMAN2	+	3.42927	0.00562713	-0.659501	9.76714	9.88417	9.90282	10.1317	10.3068	10.5532	10.8412	10.7319	10.6128	10.5509
P09417	QDPR	+	2.30022	0.0245427	-0.659449	9.74119	10.3477	9.91544	9.94382	9.89139	10.1536	10.5969	10.5732	10.9484	10.8647
Q5T013	HYI	+	3.50567	0.00521542	-0.656956	6.00183	6.06486	6.01172	6.28608	6.24897	6.51889	6.99941	6.85506	6.61792	6.90696
O60879	DIAPH2	+	1.88822	0.0447604	-0.654291	7.25299	7.67265	7.85276	8.29085	8.05027	8.73324	8.64718	8.54543	8.29279	8.17234
Q9Y2I1	NISCH	+	2.78919	0.0125397	-0.650863	6.38796	7.06891	6.79348	6.41876	6.65061	7.14256	7.47174	7.3992	7.34819	7.21234
Q9Y305	ACOT9	+	1.6364	0.0665913	-0.649766	8.57919	8.5156	7.43862	8.48193	8.63984	8.8201	9.00037	8.99644	8.92026	9.16685
A1A4S6	ARHGAP10	+	2.00462	0.0373156	-0.649266	6.33782	5.74942	5.2371	5.79456	5.86381	6.49645	6.67856	6.45027	6.4337	6.17006
Q16851	UGP2	+	2.25803	0.0261436	-0.648065	10.3382	10.031	10.7916	10.6602	10.6366	10.8141	11.0191	11.2316	11.2017	11.4315
Q9UPU7	TBC1D2B	+	2.1416	0.0309308	-0.647904	6.46651	7.16662	6.08805	6.6794	6.69475	7.27127	7.41647	7.15623	7.30068	7.19019
Q9UDT6	CLIP2	+	2.95501	0.0102011	-0.64756	8.21732	8.33335	7.74948	8.39982	8.04013	8.83898	8.93809	8.83583	8.58579	8.77922
Q96A08	H2BC1	+	1.72677	0.0579666	-0.647506	9.2175	9.40982	9.73579	9.09682	9.90642	10.2003	10.4546	10.085	10.3277	9.53623
Q9BYV8	CEP41	+	1.75226	0.0556946	-0.647376	6.13396	5.49464	5.29233	5.41142	5.09489	6.33354	6.48237	6.15887	5.86486	5.82447
Q5JS37	NHLRC3	+	1.47934	0.0861459	-0.647036	4.54828	4.97512	5.22179	5.52019	5.25651	5.39416	5.27681	5.93595	5.81411	6.33602
Q14165	MLEC	+	2.21454	0.0278107	-0.646818	9.53233	10.0196	9.07913	9.82962	9.79995	10.444	10.4608	10.2078	10.1489	10.2331
Q13485	SMAD4	+	2.06459	0.0342096	-0.646311	6.3669	6.17699	7.17926	6.84116	6.86507	7.3905	7.34504	7.45493	7.20642	7.26405
O75746	SLC25A12	+	1.79384	0.0521096	-0.645836	9.1556	8.92013	9.8132	9.09364	9.07314	9.37041	9.72862	10.1835	9.90518	10.0972
Q5JSL3	DOCK11	+	2.93408	0.0103895	-0.643876	7.10078	7.12343	6.88056	7.60613	7.35388	7.76889	7.81543	7.83041	8.0205	7.84894
Q9ULP9	TBC1D24	+	1.88257	0.0452525	-0.643561	6.93187	6.80879	6.35591	6.34595	6.24063	7.25087	7.48438	7.47651	6.73403	6.95517
Q96FZ7	CHMP6	+	2.23489	0.0269956	-0.643327	8.47574	7.63346	8.46353	8.54636	8.1412	8.8132	8.89324	8.92904	8.84728	8.99416
Q6NUQ4	TMEM214	+	1.72213	0.0584805	-0.642612	7.17006	7.46032	8.05692	7.99871	7.74927	8.66415	8.68079	8.19369	8.05482	8.05487
P02545	LMNA	+	1.79448	0.0521096	-0.639055	14.908	14.8391	15.2327	15.2149	14.9844	15.092	15.7748	16.2575	15.4506	15.7996
P07437	TUBB	+	2.38477	0.021561	-0.637507	13.8578	13.4855	12.8743	13.3574	13.4952	14.0653	14.119	13.9817	14.085	14.0067
O94973	AP2A2	+	4.01282	0.00296292	-0.633407	10.0473	10.1438	9.71979	9.87295	10.0731	10.6662	10.6458	10.71	10.4947	10.5072
O94830	DDHD2	+	1.86927	0.0462765	-0.633111	6.30234	5.86962	6.36669	6.61635	6.27233	6.89955	7.3626	7.11581	6.39974	6.81519
Q9UFG5	C19orf25	+	2.76574	0.0129215	-0.631003	7.75358	8.05676	8.05789	7.50734	7.55867	8.21742	8.59036	8.39335	8.33471	8.55342
A0FGR8	ESYT2	+	3.62557	0.00448628	-0.630576	9.28536	8.85259	8.7826	9.1033	8.90093	9.47048	9.70988	9.63604	9.65055	9.61071
P37802	TAGLN2	+	2.14027	0.0309606	-0.630107	14.4385	13.5712	13.6027	14.1078	14.1128	14.6966	14.6272	14.7272	14.4091	14.5234
Q96AG3	SLC25A46	+	1.90721	0.0435003	-0.629769	7.26734	6.63736	6.18633	6.85763	7.03795	7.31354	7.28837	7.63221	7.3731	7.52825
Q5SSJ5	HP1BP3	+	2.67754	0.014452	-0.629175	11.0574	10.8841	10.5103	10.9345	10.49	11.1018	11.4401	11.4345	11.5827	11.463
Q5JWF2	GNAS	+	2.74058	0.0132722	-0.627961	9.63448	9.47988	9.34145	9.24377	9.45602	10.1954	10.451	10.007	9.79598	9.84599
Q15276	RABEP1	+	4.91758	0.00158356	-0.62652	7.07223	6.92328	6.89007	7.11519	7.19694	7.54861	7.66674	7.68863	7.70396	7.72236
Q13614	MTMR2	+	2.12128	0.031669	-0.625077	6.96638	6.93429	6.78485	6.64363	6.36426	7.71466	7.59617	7.4106	7.01383	7.08353
Q9UJF2	RASAL2	+	2.04081	0.0354141	-0.62302	6.08486	5.4196	5.23215	5.84124	5.599	6.46969	6.51244	5.9697	6.14621	6.19392
P43403	ZAP70	+	1.57417	0.0738505	-0.622689	6.34875	5.72307	6.18526	6.05302	6.26045	6.1363	6.38317	6.99399	7.19273	6.97781
P61009	SPCS3	+	1.56368	0.0752182	-0.621751	8.54955	9.46551	9.0283	9.37151	9.26749	10.0269	10.1777	9.79404	9.48746	9.30502
Q15434	RBMS2	+	1.93398	0.0415557	-0.621432	6.96252	7.78467	7.36759	8.02565	7.39994	8.14619	8.30548	8.12475	8.0961	7.97501
O75382	TRIM3	+	2.75871	0.0130318	-0.620706	7.05569	6.76534	6.38712	6.56997	6.53579	7.33555	7.4056	7.41248	7.0385	7.22532
Q9NZJ4	SACS	+	2.74374	0.0132313	-0.61862	6.08855	6.50282	6.08013	6.16314	5.91077	6.66603	6.83867	6.94357	6.45259	6.93764
P05556	ITGB1	+	2.0737	0.0338056	-0.617553	10.0034	10.2907	10.3584	10.0311	9.76497	11.0633	10.8336	10.8955	10.3458	10.398
Q5W0V3	FHIP2A	+	2.70989	0.0137173	-0.616856	7.3135	7.32421	7.28321	7.9537	7.62156	8.13252	8.25216	8.06	7.98838	8.14739
Q9Y678	COPG1	+	2.93431	0.0103895	-0.614417	10.1123	10.485	10.3428	10.5926	10.3683	11.2319	11.2236	10.8229	10.8272	10.8675
Q96QG7	MTMR9	+	2.37992	0.0217007	-0.614386	7.13537	7.14822	6.77502	6.75067	7.28314	7.83171	7.83295	7.58378	7.22731	7.6886
P30086	PEBP1	+	2.10065	0.0325879	-0.614125	12.4573	12.8479	12.2438	12.9829	12.6833	12.9293	13.3041	13.0772	13.5583	13.417
Q13492	PICALM	+	2.82983	0.011945	-0.611242	10.3977	10.5234	10.01	10.1191	10.6451	11.0862	10.9727	10.9519	10.7861	10.9545
Q8WUX9	CHMP7	+	2.3701	0.0220298	-0.611111	6.38358	7.02802	6.87566	6.65078	7.21772	7.51503	7.58758	7.45648	7.36656	7.28567
Q5T6V5	C9orf64	+	3.26467	0.00699768	-0.610556	8.70854	8.51887	8.48844	9.0767	8.60585	9.324	9.37432	9.27069	9.20471	9.27747
Q13724	MOGS	+	3.9834	0.00303848	-0.608113	10.4447	10.694	10.3952	10.7254	10.3585	11.1887	11.2041	11.1088	10.9975	11.1593
P55735	SEC13	+	1.79393	0.0521096	-0.608054	8.2148	8.38573	7.86689	8.19684	8.17844	9.1536	9.22342	8.71179	8.50904	8.28511
Q9Y2S2	CRYL1	+	1.73891	0.0568694	-0.604957	8.30522	7.3079	7.6698	7.65939	7.8536	7.96685	8.17924	8.55782	8.51551	8.60129
O14579	COPE	+	3.92215	0.00316996	-0.604741	9.02171	9.08854	8.98201	9.21697	9.15763	9.95266	9.7596	9.66522	9.50575	9.60734
P46937	YAP1	+	2.11018	0.0321754	-0.604576	7.67033	7.98033	7.69651	7.18639	7.72391	8.3989	8.45336	8.3229	7.81938	8.28581
Q9BT22	ALG1	+	1.6925	0.061029	-0.600925	7.9957	8.29531	7.47055	8.42849	8.58122	8.66556	8.95479	8.7071	8.57494	8.87352
Q9BT09	CNPY3	+	1.59877	0.0712031	-0.600257	6.721	7.41374	7.59467	7.00668	7.79698	7.79788	7.63742	8.2119	7.88362	8.00353
Q9NR45	NANS	+	1.90613	0.0435187	-0.598346	8.68504	8.40596	8.30268	9.26764	8.55503	9.29603	9.50465	9.0947	9.24199	9.07071
Q6PGP7	TTC37	+	2.22228	0.0275262	-0.59777	8.10961	7.60487	7.21345	7.85969	7.87369	8.47562	8.40366	8.26249	8.17129	8.3371
P49773	HINT1	+	1.84323	0.0480501	-0.596651	10.4274	10.1932	10.4721	9.75386	10.2719	10.4009	10.5814	10.943	11.0011	11.1753
Q8TDX7	NEK7	+	1.7013	0.0604306	-0.596622	8.61539	8.45176	7.83437	8.97834	8.6506	9.1426	9.39257	8.97792	8.91559	9.0849
P49821	NDUFV1	+	1.88729	0.0448326	-0.596445	9.37032	9.67674	9.99634	9.91701	10.0167	9.92386	10.1971	10.6286	10.5962	10.6135
Q16181	SEPTIN7	+	2.65913	0.0147798	-0.596254	10.5444	10.4725	9.91638	10.5706	10.2649	10.9474	11.0926	11.0558	10.8694	10.7847
Q96AQ6	PBXIP1	+	1.89193	0.0444717	-0.59518	9.38368	9.36858	8.77027	9.132	8.74215	9.27953	9.62024	9.82721	9.6201	10.0255
P14550	AKR1A1	+	2.07469	0.0337808	-0.592522	11.1327	11.268	10.8045	11.6207	11.658	11.7376	12.0697	11.801	11.9961	11.8422
Q6DN90	IQSEC1	+	3.46328	0.00541194	-0.592414	6.16105	6.25393	6.1597	6.55658	6.06792	6.67373	6.76697	6.88909	6.84727	6.98419
O43822	CFAP410	+	1.7135	0.0592158	-0.591658	6.10869	5.99766	5.30348	6.10692	5.47755	6.51047	6.68567	6.47002	6.22352	6.06292
Q8IVM0	CCDC50	+	2.95523	0.0102011	-0.590536	6.84236	7.15184	7.40207	7.46209	7.42196	7.84687	7.88595	7.76292	7.88886	7.84839
Q4KMQ2	ANO6	+	2.2035	0.0281887	-0.589508	7.64592	7.57337	7.2533	7.86522	7.31228	8.31806	8.41759	8.11484	7.79129	7.95586
Q7KZF4	SND1	+	3.47261	0.00536011	-0.589013	12.1663	12.3273	12.1872	12.4073	12.4602	13.0366	13.116	12.8916	12.7163	12.733
Q14344	GNA13	+	2.10095	0.0325879	-0.58687	8.46317	8.00292	8.50648	8.19421	8.80382	8.65749	8.87393	9.13833	9.08854	9.14668
Q9H0R4	HDHD2	+	2.1662	0.0298527	-0.586497	6.88914	6.57778	6.69857	7.01735	7.38202	7.21056	7.58276	7.51055	7.71261	7.48087
Q9Y6Y8	SEC23IP	+	2.53278	0.0176007	-0.586395	8.72431	8.95777	8.26063	8.85419	8.76857	9.36847	9.54149	9.18715	9.15797	9.24236
O60343	TBC1D4	+	3.283	0.00685476	-0.584692	7.31746	7.17169	7.40541	6.88965	7.22852	7.7191	7.96618	7.65943	7.71695	7.87453
Q96BZ9	TBC1D20	+	2.53664	0.0175063	-0.583482	5.91099	6.13061	5.84753	5.51529	5.63528	6.45462	6.68809	6.35706	6.27339	6.18395
P48444	ARCN1	+	3.5558	0.00491874	-0.582864	10.1237	10.2998	10.2573	10.5682	10.4404	11.082	11.0155	10.7762	10.8427	10.8873
Q86W92	PPFIBP1	+	1.51909	0.0809861	-0.578388	7.81017	7.49462	6.88694	7.7281	7.02471	8.23219	8.24198	7.89574	7.63312	7.83345
P13612	ITGA4	+	2.77108	0.0128222	-0.57731	7.22979	7.18409	7.44952	7.40139	7.35729	8.06118	7.71422	8.21053	7.94113	7.58155
Q9H0Z9	RBM38	+	1.62501	0.0680957	-0.577058	6.2662	5.88723	5.59859	6.31613	5.94715	6.22327	6.57153	6.22723	6.91863	6.95993
O75962	TRIO	+	1.6037	0.0706382	-0.57608	7.79381	7.46443	6.73486	7.55639	6.96681	8.00591	8.10149	7.79799	7.76043	7.73087
P31040	SDHA	+	2.37099	0.0220169	-0.574633	10.3996	9.88582	10.271	10.1391	10.3352	10.4953	10.5126	11.0093	10.9419	10.945
O95503	CBX6	+	1.69323	0.060959	-0.57437	6.47375	6.96215	7.43987	7.33657	6.81085	7.49639	7.92719	7.46646	7.40783	7.59717
O00754	MAN2B1	+	2.08853	0.0330997	-0.573104	7.72938	7.96031	7.95715	8.44396	8.37188	8.50863	8.43707	8.86322	8.62663	8.89265
P47755	CAPZA2	+	2.57755	0.0164685	-0.571497	11.1343	10.3953	10.7027	10.9272	10.8857	11.3432	11.2343	11.475	11.3517	11.4987
Q9Y371	SH3GLB1	+	1.90788	0.0434559	-0.569263	10.1549	9.45781	9.13514	9.73803	9.62627	10.3601	10.2272	10.0005	10.1878	10.1828
Q16222	UAP1	+	1.5249	0.080305	-0.567482	8.23458	8.05334	7.88643	8.80846	8.17655	9.25834	8.93405	8.35646	8.76452	8.6834
Q96DF8	ESS2	+	2.66272	0.0147625	-0.567171	4.98496	5.32028	5.63734	5.56794	5.44362	5.82458	6.12372	6.02178	5.84633	5.97358
P13716	ALAD	+	1.56737	0.0747353	-0.564871	7.82808	7.18418	7.94182	8.01455	8.28988	8.47207	8.06896	8.52312	8.35093	8.66778
O14950;P19105	MYL12B;MYL12A	+	1.628	0.067716	-0.563761	13.6869	14.2109	13.6626	13.7087	13.9153	14.7903	14.8125	14.2942	14.1688	13.9374
Q8TAF3	WDR48	+	2.96723	0.0100917	-0.563319	5.6365	5.97666	5.61458	6.0559	5.9324	6.35154	6.2239	6.41587	6.40383	6.63751
P04844	RPN2	+	1.92214	0.0423649	-0.56263	11.1591	11.4572	11.2728	11.6172	11.2967	12.2801	12.321	11.7057	11.663	11.6463
Q9C0E8	LNPK	+	1.61583	0.0691934	-0.562366	8.96369	8.53986	9.41869	8.60171	8.44256	9.40477	9.43671	9.50624	8.98297	9.44767
Q8NEU8	APPL2	+	1.96167	0.0398593	-0.561711	7.73389	7.60277	8.46881	8.0262	8.1524	8.5983	8.71414	8.58932	8.2777	8.61315
Q86YT6	MIB1	+	3.61879	0.00452819	-0.559815	6.36265	6.13213	6.02134	6.03937	6.26804	6.83706	6.87808	6.72136	6.61996	6.56614
P00519	ABL1	+	2.08637	0.033201	-0.558725	6.68238	6.21242	5.99051	6.63906	6.14487	7.02909	7.12968	6.79615	6.69478	6.81316
Q8WVK2	SNRNP27	+	2.07342	0.0338056	-0.557986	5.64479	5.49318	5.58299	5.71948	4.9293	5.96202	6.01241	6.30835	6.03761	5.83929
P35579	MYH9	+	1.78668	0.0528223	-0.555839	14.3988	15.079	14.4449	15.1659	14.8457	15.5817	15.5501	15.2122	15.2422	15.1273
P08240	SRPRA	+	2.08947	0.0330886	-0.55547	8.56432	9.07025	8.54122	9.0484	9.06357	9.67178	9.61263	9.15013	9.31744	9.31313
O00330	PDHX	+	1.60808	0.0700791	-0.554854	8.20376	8.00157	8.43933	8.3325	8.31189	8.29579	8.47602	8.90628	9.09264	9.29259
P05166	PCCB	+	1.5638	0.0752182	-0.554085	8.3025	7.70835	8.79799	8.071	7.9334	8.44746	8.62873	8.97866	8.73515	8.79367
Q9NP61	ARFGAP3	+	1.43079	0.0932761	-0.553777	7.57288	8.12158	8.1224	8.56644	7.79542	8.91134	8.94598	8.22049	8.44388	8.42591
P17655	CAPN2	+	2.23115	0.0271381	-0.55321	11.5182	10.8822	11.6876	11.6028	11.6236	11.9635	11.9868	12.0277	12.0509	12.0516
Q96PU8	QKI	+	2.47674	0.0189653	-0.553041	9.68586	9.61775	9.11088	9.69674	9.8772	10.1783	10.0459	10.1387	10.1209	10.2699
O95260	ATE1	+	1.51745	0.0811515	-0.552594	6.25376	5.60438	5.13956	5.76856	6.17138	6.25361	6.43749	6.22493	6.26654	6.51804
Q96EQ0	SGTB	+	1.45902	0.0889882	-0.552478	5.97477	5.71442	4.99917	5.92887	6.25987	6.43993	6.39345	6.30877	6.16882	6.32851
Q96EV8	DTNBP1	+	3.01142	0.00963642	-0.552229	6.1408	6.60089	6.3004	6.56989	6.72406	7.02486	7.01017	7.05767	6.94283	7.06166
P10523	SAG	+	1.91474	0.0429075	-0.550652	8.5593	8.57936	8.09031	8.62422	8.55464	9.12726	9.46635	9.09632	8.81147	8.65968
Q5VU43	PDE4DIP	+	2.23464	0.0269956	-0.548834	6.97304	6.50934	6.15271	6.45512	6.45016	7.15879	7.20135	7.10122	6.84092	6.98227
Q03252	LMNB2	+	2.80135	0.0123653	-0.548409	13.8724	13.9885	13.9518	13.823	13.4616	14.0932	14.4053	14.4514	14.4137	14.4757
Q9UNH7	SNX6	+	3.55366	0.0049225	-0.546149	9.11263	9.37574	9.11173	8.95837	9.29897	9.76879	9.87404	9.58949	9.64987	9.70599
Q8IY95	TMEM192	+	1.96325	0.0398072	-0.545838	6.63045	6.95868	6.28023	7.14928	6.9281	7.35438	7.50398	7.10694	7.31064	7.39999
Q5JTD0	TJAP1	+	2.63532	0.0151704	-0.545238	6.41131	6.82331	6.27902	6.52339	6.22534	7.01977	7.13448	7.03162	6.75371	7.04897
Q6PML9	SLC30A9	+	2.29973	0.024552	-0.542058	6.84246	6.77679	6.15734	6.79474	6.52781	7.07263	7.10055	7.27878	7.02478	7.33269
P10515	DLAT	+	1.86517	0.0466089	-0.5419	10.6845	10.4338	10.8819	10.7296	10.6027	10.7492	10.9875	11.2551	11.4217	11.6285
Q9NTJ5	SACM1L	+	2.72322	0.0135175	-0.540873	8.53081	8.56878	8.94091	8.83184	9.08473	9.26027	9.29475	9.31656	9.5386	9.25126
Q13905	RAPGEF1	+	1.87599	0.0457072	-0.540527	6.04573	5.97654	5.72751	6.44557	6.59228	6.50105	6.75423	6.60739	6.76694	6.86067
P51148	RAB5C	+	2.51078	0.0181544	-0.539307	11.4611	11.5438	10.997	11.1108	11.5952	11.9527	11.8919	11.7118	11.9693	11.8788
Q8TEQ0	SNX29	+	1.56216	0.0753883	-0.53824	7.46277	7.26779	6.55647	7.633	7.49452	7.86058	7.97185	7.74077	7.63388	7.89867
O43488	AKR7A2	+	2.80221	0.0123558	-0.53766	8.07414	8.27058	7.82023	8.23761	8.11497	8.33927	8.62648	8.82825	8.736	8.67582
Q8NCN5	PDPR	+	2.28677	0.0250747	-0.535012	8.51571	8.11518	8.13381	8.26579	8.20437	8.50134	8.6585	9.22228	8.79039	8.73741
P48454	PPP3CC	+	2.12949	0.0313464	-0.533385	8.24811	7.63559	7.36006	7.88989	7.75626	8.30329	8.42638	8.31672	8.27625	8.23421
Q6QNY0	BLOC1S3	+	1.59705	0.0713952	-0.531756	6.91245	7.75918	7.08738	7.11112	7.50826	7.49049	7.66434	7.77308	7.94417	8.16508
Q9UH62	ARMCX3	+	1.8514	0.0475795	-0.530786	7.35716	7.57446	7.34311	8.00082	6.97989	7.96456	8.05912	7.89039	8.02217	7.97312
P35606	COPB2	+	3.89503	0.00327842	-0.530623	11.7832	12.008	11.9362	12.0933	12.0236	12.6417	12.5904	12.5146	12.3307	12.42
Q9NQC3	RTN4	+	1.45533	0.08961	-0.527348	13.3046	12.5048	12.3084	13.178	12.8353	13.3827	13.6622	13.175	13.3019	13.2461
O95486	SEC24A	+	2.16524	0.029887	-0.525089	8.51077	8.42823	8.16857	8.48098	8.79102	9.18318	9.31692	8.90896	8.77702	8.81894
O60493	SNX3	+	1.91381	0.0429345	-0.524172	10.474	10.1522	9.75126	9.90758	10.3052	10.8192	10.9039	10.371	10.5526	10.5644
Q13555	CAMK2G	+	2.08558	0.0332245	-0.523588	6.11671	5.95337	5.98993	5.84089	5.49397	6.14449	6.38976	6.22617	6.50685	6.74554
P00403	MT-CO2	+	1.50199	0.0831932	-0.52336	12.3617	12.5663	12.8466	12.7059	13.4989	13.1049	13.3122	13.3849	13.4016	13.3927
Q9BXP2	SLC12A9	+	2.00375	0.0373272	-0.522745	7.2413	6.93845	6.66591	7.4443	7.32359	7.77876	7.6748	7.42126	7.75532	7.59715
O00401	WASL	+	1.49613	0.0838912	-0.522304	9.47886	8.82049	9.09518	8.90334	8.92154	9.76399	9.96726	9.66276	9.01457	9.42236
P06454	PTMA	+	1.58404	0.0727651	-0.520625	8.5197	8.60684	9.00024	8.29034	9.01372	9.19994	8.93884	9.53899	8.90446	9.45173
Q9ULH1	ASAP1	+	2.26216	0.0259511	-0.520135	7.18472	6.81329	6.66093	7.29709	7.08428	7.7357	7.44918	7.50297	7.3241	7.62904
Q8IWV7	UBR1	+	2.94912	0.0102167	-0.520084	5.80901	5.8671	5.61557	5.7937	5.63632	6.48634	6.4282	6.30636	6.02054	6.08069
P54886	ALDH18A1	+	1.45165	0.0901396	-0.51729	8.78012	9.17594	8.51267	9.38564	8.65798	9.71529	9.70665	9.29119	9.11187	9.2738
Q9H9G7	AGO3	+	1.54413	0.0777075	-0.517179	7.26224	7.53105	7.11084	6.85738	6.53379	7.51165	7.77324	7.7557	7.26885	7.57176
P60660	MYL6	+	2.82842	0.0119548	-0.516591	12.8876	13.2232	12.9443	13.3211	12.9415	13.6347	13.5683	13.6711	13.6955	13.3311
P63010	AP2B1	+	2.24672	0.0267007	-0.516584	10.0475	10.24	9.61547	10.3002	9.89831	10.642	10.7107	10.5057	10.3851	10.441
O14974	PPP1R12A	+	1.68304	0.0619261	-0.515869	10.1974	10.1203	9.55464	10.3194	10.4072	10.8274	10.9137	10.5538	10.4177	10.4657
P04843	RPN1	+	3.20263	0.00757583	-0.515343	11.431	11.4407	11.4302	11.3937	11.4817	12.1423	12.1902	11.7944	11.7126	11.9146
P46934	NEDD4	+	1.62433	0.0681742	-0.514764	7.07486	7.02621	6.93236	6.4928	6.60617	7.73077	7.64714	7.13826	7.05644	7.13361
O75116	ROCK2	+	2.35997	0.0223228	-0.514439	7.23786	7.02148	7.70355	7.43653	7.36662	7.93967	8.0554	7.91396	7.70199	7.72722
P61224	RAP1B	+	1.91698	0.042758	-0.513713	11.5197	11.4772	11.4079	12.096	12.076	12.3332	12.1783	12.1849	12.3404	12.1086
O00483	NDUFA4	+	1.59747	0.0713555	-0.511552	8.45	8.70919	8.98273	9.40641	9.2669	9.43753	9.47567	9.2774	9.66309	9.51931
Q9C0C7	AMBRA1	+	2.78824	0.0125528	-0.511394	5.98783	5.96212	5.76068	5.72739	5.64371	6.23505	6.46031	6.50199	6.03336	6.408
P26572	MGAT1	+	1.74681	0.0561593	-0.507283	8.65121	8.45992	8.98517	8.20084	8.94884	9.44449	9.20907	9.15528	9.01191	8.96165
P31749	AKT1	+	2.1986	0.0283083	-0.507098	5.765	6.45967	5.76092	6.20398	5.96123	6.51874	6.60076	6.50004	6.4489	6.61787
Q9P2R3	ANKFY1	+	2.97073	0.0100917	-0.507042	8.72073	8.72615	8.42311	8.80375	9.00019	9.24895	9.37507	9.26343	9.12392	9.19777
Q14135	VGLL4	+	1.50943	0.0822695	-0.504669	5.96517	6.19822	6.25821	5.86303	5.56195	6.29629	6.62183	6.97345	6.33732	6.14104
O14683	TP53I11	+	1.59491	0.0716873	-0.504621	6.53846	6.6301	5.98398	6.84839	6.33634	7.18774	7.23936	7.00172	6.72529	6.70628
O60613	SELENOF	+	2.24072	0.0268256	-0.503584	5.44391	5.36806	5.83813	5.68024	5.4708	6.03648	5.85892	6.38686	6.19481	5.842
Q32P44	EML3	+	2.22945	0.0271882	-0.503415	7.98817	7.83282	7.44392	7.72643	8.07699	8.11342	8.23342	8.38123	8.57844	8.27889
Q9UL18	AGO1	+	2.87634	0.0113211	-0.503225	7.82682	7.82888	7.75052	8.07428	7.76188	8.13324	8.32563	8.66571	8.32308	8.31085
Q9Y276	BCS1L	+	2.4721	0.0190552	-0.503184	6.5838	6.42947	6.63112	6.74247	6.4927	6.87984	6.88535	7.31842	6.93954	7.37233
P09496	CLTA	+	2.18385	0.0289567	-0.501339	11.8596	11.5633	11.4504	11.7595	11.939	12.5684	12.332	12.0318	12.0808	12.0656
Q8WUD1	RAB2B	+	1.75884	0.0551167	-0.499125	7.9392	7.82685	7.39754	7.86919	7.51229	8.29874	8.37764	8.49725	7.76177	8.10529
O95169	NDUFB8	+	1.74123	0.0567518	-0.497736	7.52627	7.96351	7.96095	8.02925	8.32228	8.18376	8.22658	8.53113	8.59325	8.75621
P50897	PPT1	+	1.45173	0.0901396	-0.497701	7.73035	8.34326	8.28397	8.55595	8.88606	8.87615	8.68852	8.83167	8.86816	9.0236
Q9H0X9	OSBPL5	+	2.07606	0.0337157	-0.497572	6.15639	5.95851	5.99809	6.27315	5.99232	6.81056	6.71706	6.50815	6.09361	6.73693
Q9BWS9	CHID1	+	2.17855	0.0291765	-0.494477	7.78645	8.41536	8.07329	7.88829	8.25495	8.30223	8.62376	8.72815	8.61497	8.62162
Q9Y217	MTMR6	+	2.14236	0.030896	-0.492456	7.21147	7.18516	6.90684	6.91548	7.21737	7.87442	7.84008	7.47115	7.29057	7.42239
Q9UHN6	CEMIP2	+	1.4349	0.0927881	-0.492304	7.35381	7.60974	7.6346	8.1182	7.03905	8.12563	8.00281	7.96455	7.81207	8.31187
P55209	NAP1L1	+	2.7399	0.0132784	-0.488059	7.21693	7.31198	7.16126	7.58286	7.63122	7.72718	7.78376	7.94945	7.93974	7.94442
Q8N1I0	DOCK4	+	1.50111	0.083296	-0.48588	6.95488	6.74398	6.0521	6.51059	7.00816	7.08959	7.31591	7.12064	6.92659	7.24638
Q9BWH2	FUNDC2	+	2.72769	0.0134655	-0.484954	8.18547	7.91778	7.76221	8.2057	8.082	8.48672	8.56232	8.31357	8.49748	8.71783
P51970	NDUFA8	+	1.43333	0.0930192	-0.482073	6.81687	7.29544	7.1613	7.49338	7.60558	7.39653	7.58449	7.66684	8.09938	8.03569
Q14185	DOCK1	+	2.01483	0.0368545	-0.481375	7.17662	7.32035	7.48536	7.56209	6.95642	7.835	7.96072	7.98117	7.54229	7.58854
Q9BPX6	MICU1	+	1.61412	0.0693483	-0.478998	6.9975	6.79224	6.16189	6.58987	6.24688	6.97763	7.14896	7.00207	6.82981	7.22491
Q8WVJ2	NUDCD2	+	2.66646	0.0147109	-0.47827	7.36825	7.6307	7.39681	7.17335	7.49797	7.63385	7.83963	8.05564	7.89192	8.03738
Q9P2K6	KLHL42	+	1.95406	0.0403049	-0.477956	5.03593	5.75199	5.24957	5.3474	5.19299	5.82403	5.99109	5.94155	5.63649	5.5745
P19838	NFKB1	+	2.69712	0.0140478	-0.477304	8.61563	8.15739	8.18859	8.378	8.34366	8.78444	8.6351	8.74615	9.04152	8.86258
P15586	GNS	+	1.46542	0.0879252	-0.476151	8.72971	9.03269	8.19652	8.95574	9.09676	9.28774	9.18226	9.06461	9.25244	9.60514
P28331	NDUFS1	+	1.43405	0.092899	-0.475127	10.5988	10.7958	11.1854	11.0087	11.2543	10.9829	11.2363	11.5678	11.7674	11.6643
Q9NTJ4	MAN2C1	+	2.04836	0.0350097	-0.475014	6.79696	6.81824	7.35889	6.69315	7.12511	7.38046	7.25014	7.61577	7.39704	7.52401
Q9UQN3	CHMP2B	+	3.07486	0.00886466	-0.474797	7.69172	7.97286	7.7182	7.75563	8.03628	8.1022	8.36286	8.436	8.27023	8.37739
Q07812	BAX	+	1.69696	0.0607059	-0.474349	8.67893	8.80321	8.2553	8.32914	9.07522	9.03526	9.07752	9.17185	8.93313	9.29578
Q5XPI4	RNF123	+	2.8293	0.011945	-0.472982	6.85284	6.40795	6.54231	6.73308	6.45635	6.89848	7.00319	7.10834	7.19094	7.15648
Q96K19	RNF170	+	2.51988	0.0179171	-0.472739	6.66489	6.25645	6.59628	6.55163	6.38364	6.85332	6.97734	6.70455	7.15449	7.12689
Q7Z6K5	ARPIN	+	2.35388	0.0225301	-0.470704	7.94776	7.58395	7.76119	7.35009	7.90899	8.15375	8.22876	8.28755	8.01278	8.22265
P53621	COPA	+	2.55325	0.0170659	-0.470023	11.6109	11.7515	11.6615	12.0111	11.7751	12.4458	12.4336	12.1418	12.0377	12.1014
P63000	RAC1	+	1.4873	0.0851781	-0.469031	12.3456	12.0963	11.8985	12.2164	12.8725	12.8835	12.9308	12.5388	12.8197	12.6016
P51991	HNRNPA3	+	1.53134	0.0795051	-0.468594	11.2216	11.8252	11.9682	11.2542	11.5897	11.6952	12.0427	12.2623	12.1565	12.0452
Q96CW1	AP2M1	+	2.14799	0.0306959	-0.468097	11.1706	11.263	10.6588	11.257	10.9325	11.6738	11.6552	11.4591	11.3698	11.4643
Q96CP6	GRAMD1A	+	2.38414	0.021561	-0.467386	6.42244	6.70866	6.58733	6.26624	6.68244	7.23829	6.98242	6.98341	6.72596	7.07396
Q8WU76	SCFD2	+	2.79646	0.0124324	-0.466495	7.41816	7.09959	7.25372	7.0206	6.88063	7.63657	7.72173	7.58063	7.55028	7.51597
Q8N5M4	TTC9C	+	2.1097	0.0321914	-0.464938	6.1698	6.63516	6.70936	6.8417	6.73955	6.93117	7.21179	7.03888	7.23971	6.99872
Q9NZN3	EHD3	+	2.97394	0.0100917	-0.463236	9.39735	9.20404	8.8826	9.30869	9.1623	9.62354	9.60016	9.77164	9.66454	9.61128
Q15283	RASA2	+	2.47633	0.0189668	-0.462739	6.20304	5.97029	5.82578	5.99597	6.20456	6.47486	6.31379	6.50653	6.81729	6.40086
Q6IAN0	DHRS7B	+	1.76231	0.0548865	-0.462495	5.84454	5.73339	5.71532	6.06205	5.46157	5.90183	6.06993	6.27798	6.26053	6.61908
O15085	ARHGEF11	+	2.15212	0.0304912	-0.462355	5.89777	5.60681	5.82541	5.72509	5.37701	6.24906	6.29669	6.00009	5.87045	6.32756
P07237	P4HB	+	1.69398	0.0609308	-0.461549	12.6944	12.5647	12.4102	12.3218	12.3134	13.2707	13.2009	12.6614	12.5556	12.9237
Q9NRY5	FAM114A2	+	1.87876	0.0455096	-0.461295	7.35351	7.0531	7.07605	7.61489	7.77414	7.88583	7.85875	7.88029	7.74886	7.80444
Q9H3S7	PTPN23	+	3.4075	0.00574834	-0.460992	8.98288	8.88168	9.07032	8.92075	8.96208	9.48464	9.62714	9.36923	9.18763	9.45403
Q8IXB1	DNAJC10	+	1.83919	0.048353	-0.460423	8.26482	8.46417	8.43377	9.03831	8.5788	9.16391	9.10631	9.11488	8.87631	8.82058
P42025	ACTR1B	+	3.4974	0.00523873	-0.459325	10.9154	10.8885	10.7725	11.1735	11.0019	11.3508	11.3148	11.4556	11.4038	11.5233
Q9Y5X2	SNX8	+	1.87261	0.0460168	-0.458852	7.90867	7.47488	7.24142	7.77297	7.91777	8.27199	8.24986	8.09448	7.98158	8.01206
P23458	JAK1	+	2.20274	0.0281909	-0.458282	6.35964	6.11452	5.78119	6.4604	6.222	6.67389	6.52999	6.56437	6.74147	6.71943
O14737	PDCD5	+	2.87436	0.0113296	-0.456455	9.08874	8.7597	9.15872	8.84977	8.95548	9.50813	9.26738	9.27759	9.51819	9.52339
P21912	SDHB	+	1.85345	0.0475515	-0.45534	9.42435	9.10355	9.76527	9.01484	9.48711	9.63611	9.78172	9.84828	9.94841	9.85732
Q96N67	DOCK7	+	1.8598	0.0469825	-0.452521	7.73235	7.5194	7.45576	7.86537	7.69222	8.39414	8.25931	8.25232	7.76771	7.85424
P61160	ACTR2	+	1.60996	0.0698951	-0.451574	10.2654	10.4717	10.1147	10.6135	11.0111	11.0183	10.8517	11.0145	11.0592	10.7906
Q5TAQ9	DCAF8	+	1.5238	0.0803934	-0.449333	7.24795	7.30401	6.54976	7.43138	7.33045	7.54922	7.45574	7.82394	7.59416	7.68716
Q8TDP1	RNASEH2C	+	1.44121	0.0917466	-0.449159	7.63177	7.59878	8.43302	7.53737	7.79183	8.37971	8.42305	8.16173	8.23794	8.03613
Q9H000	MKRN2	+	2.77241	0.0128114	-0.448815	6.0796	6.18448	6.14557	6.30682	6.37551	6.60273	6.84291	6.85846	6.43724	6.59473
P49755	TMED10	+	1.74216	0.0566569	-0.446913	9.20787	9.11767	8.59083	9.04662	8.94115	9.61633	9.70819	9.11481	9.31169	9.38769
O75093	SLIT1	+	1.51315	0.0818486	-0.446807	7.71784	7.2991	6.96686	6.92383	7.00695	7.80171	7.74233	7.69952	7.33509	7.56996
Q01831	XPC	+	1.67542	0.062685	-0.444733	5.95552	5.45939	6.23379	5.89527	5.86965	6.22458	6.41176	6.61871	6.32422	6.058
O75431	MTX2	+	1.95675	0.0401645	-0.444112	6.7249	6.2892	6.74792	6.47913	6.65182	6.74479	6.87218	7.35485	7.05026	7.09144
P46778	RPL21	+	1.64128	0.0661398	-0.443582	8.5532	9.106	9.34181	9.2519	9.26931	9.32606	9.47653	9.70852	9.62551	9.60352
Q92572	AP3S1	+	2.43963	0.0198611	-0.443299	9.16393	8.69079	8.71601	8.68721	8.97434	9.44668	9.36705	9.20265	9.1629	9.26952
Q9NZ43	USE1	+	1.5863	0.0725429	-0.443102	7.00629	7.14214	7.64244	6.75104	6.88789	7.56822	7.71895	7.4272	7.44306	7.48789
P61006	RAB8A	+	2.25475	0.0263042	-0.439218	9.45321	9.3927	9.2966	9.31133	9.89058	9.90162	9.92619	9.9439	10.011	9.75775
Q99707	MTR	+	2.63122	0.0151704	-0.436512	5.87372	6.06949	6.14162	6.21117	5.78785	6.36951	6.4368	6.6101	6.29119	6.55882
O14972	VPS26C	+	2.12164	0.031669	-0.431563	7.73758	7.73877	7.16792	7.59242	7.72485	7.91914	8.05321	8.19251	7.9016	8.05289
Q96GQ5	RUSF1	+	3.0195	0.00961196	-0.430872	7.9416	7.89853	7.77933	7.88618	7.71414	8.22341	8.41689	8.47853	8.15073	8.1046
Q96S19	METTL26	+	1.78509	0.0529384	-0.429047	7.60772	7.33218	7.30454	6.93891	7.15409	7.64941	7.95056	7.85219	7.47554	7.55496
Q6NW29	RWDD4	+	2.50761	0.0182185	-0.426747	7.58389	7.61366	7.47408	7.3692	7.80454	8.11364	8.02818	7.7662	7.90969	8.1614
P11021	HSPA5	+	2.00427	0.0373248	-0.426722	14.3632	14.7312	14.2441	14.9003	14.5709	14.9618	15.02	14.8671	14.9602	15.1341
Q6NXT6	TAPT1	+	1.56739	0.0747353	-0.425622	6.96403	6.55005	7.10313	6.86927	6.71963	6.89776	7.28536	7.47447	7.09022	7.58641
Q96ME7	ZNF512	+	2.20183	0.0282196	-0.425314	7.33115	7.43951	7.61222	7.48391	7.15986	7.7151	8.13554	7.91554	7.66957	7.71747
Q9Y5Z4	HEBP2	+	1.98486	0.0385085	-0.424764	8.9335	8.80209	9.09589	8.73297	8.77498	9.09233	9.28563	9.70217	9.12352	9.2596
Q9P0J0	NDUFA13	+	2.02595	0.0362638	-0.423516	8.91872	8.79393	9.29548	8.81237	9.31091	9.39314	9.49317	9.61886	9.35602	9.3878
Q66K14	TBC1D9B	+	1.86666	0.0464842	-0.422751	8.17292	8.09456	8.48197	7.76015	8.10889	8.44788	8.61953	8.75677	8.35456	8.5535
Q06330	RBPJ	+	1.82058	0.0500695	-0.422189	7.37906	7.25915	7.66888	7.58753	8.03205	8.08646	7.93687	8.02867	8.05679	7.92883
O43426	SYNJ1	+	2.10706	0.0323272	-0.421622	6.76869	6.68098	6.33086	6.83424	7.00078	7.15484	7.00045	7.26998	7.11251	7.18588
Q14011	CIRBP	+	1.85123	0.0475795	-0.419769	9.38577	9.76621	9.31976	9.26524	9.12675	9.65047	10.088	9.68107	9.70143	9.84158
Q9UMX5	NENF	+	2.07977	0.0335295	-0.419118	9.14525	8.98426	9.32096	8.83731	8.71224	9.39667	9.4046	9.51064	9.24033	9.54338
P61019	RAB2A	+	1.51116	0.0820726	-0.418428	10.2771	9.57769	9.7588	9.6466	9.98708	10.5295	10.4434	10.221	10.0062	10.1392
O75306	NDUFS2	+	2.2052	0.0281462	-0.417164	9.95833	9.98613	10.3561	9.98967	10.3191	10.2924	10.4967	10.5936	10.7185	10.594
Q9HCU5	PREB	+	1.84185	0.048157	-0.416322	8.30756	8.30641	8.90013	8.56949	8.33104	8.66641	8.93496	9.07338	8.85957	8.96194
P29372	MPG	+	2.34412	0.0229064	-0.415616	7.61076	7.96611	7.57581	7.62315	7.97015	8.02824	8.06454	8.30867	8.13347	8.28913
P82094	TMF1	+	2.44042	0.0198576	-0.415568	6.10457	6.16244	6.03516	5.94183	6.36874	6.63802	6.741	6.54498	6.32221	6.44437
Q9BTY2	FUCA2	+	1.707	0.0598342	-0.414965	6.13488	6.4886	6.13326	6.00311	6.06526	6.45757	6.89593	6.78542	6.26276	6.49827
O95671	ASMTL	+	1.43217	0.0931303	-0.41494	8.76414	8.1854	9.09892	8.65612	8.55365	9.09738	9.0428	9.33494	8.9312	8.92663
Q5BJF6	ODF2	+	1.7465	0.056173	-0.414461	5.50038	5.27881	5.68342	6.01217	5.56207	6.26911	5.92701	6.02816	5.85262	6.03227
Q13951	CBFB	+	1.89277	0.0444325	-0.413699	9.81161	9.71004	9.1991	9.41752	9.81094	10.1103	10.07	9.91017	9.88075	10.0465
Q13451	FKBP5	+	1.5876	0.0724371	-0.413394	7.43166	7.04697	7.62766	7.52403	7.8974	7.81118	7.9447	7.74914	8.06968	8.01999
Q06546	GABPA	+	1.79054	0.0524308	-0.41243	6.86813	6.89731	7.31819	7.33491	7.37055	7.38019	7.38856	7.6857	7.70099	7.69581
P53618	COPB1	+	2.54969	0.0171261	-0.405978	10.9308	11.101	10.9519	11.3553	11.1257	11.6702	11.6047	11.4097	11.4227	11.3871
Q13131	PRKAA1	+	2.4541	0.0194982	-0.405908	9.23558	8.82958	8.86781	8.99549	8.70781	9.23973	9.28952	9.4853	9.2887	9.36257
Q9H0U3	MAGT1	+	3.65318	0.00441136	-0.405566	9.87654	9.8353	10.1411	9.98238	10.0246	10.3455	10.3366	10.4789	10.2958	10.4309
Q96LZ7	RMDN2	+	2.65477	0.0148828	-0.404414	5.38494	5.63081	5.54453	5.61728	5.45603	5.76294	5.91702	6.22532	5.84895	5.90144
P62820	RAB1A	+	1.57078	0.074305	-0.399078	9.5218	9.21707	9.88614	9.9783	9.49352	10.122	10.103	9.85031	9.97846	10.0384
P59998	ARPC4	+	1.75698	0.055301	-0.396896	12.6744	12.9151	12.7382	13.1723	13.3065	13.2617	13.2927	13.4567	13.5137	13.2661
Q8IZ07	ANKRD13A	+	1.65033	0.0655256	-0.395646	6.62806	6.20786	6.25552	6.52533	6.95345	7.04219	6.92736	6.86544	6.87199	6.84148
Q567U6	CCDC93	+	2.45471	0.0194868	-0.392067	7.80922	7.49087	7.24483	7.54839	7.65455	7.94186	7.9056	7.98887	7.88169	7.99018
O95985	TOP3B	+	2.81286	0.0121995	-0.388504	5.593	5.42347	5.49434	5.33132	5.31323	5.70127	5.89028	5.97286	5.63562	5.89784
O75489	NDUFS3	+	1.71082	0.0595556	-0.387951	9.51099	9.50612	9.82681	9.85805	9.87294	9.78202	9.94172	10.2141	10.2648	10.312
Q96II8	LRCH3	+	2.75682	0.0130492	-0.382924	6.08647	6.07578	5.94416	6.34318	6.29594	6.41505	6.50569	6.56595	6.53004	6.64341
Q99941	ATF6B	+	1.54301	0.0778546	-0.382387	6.26351	6.06471	5.62369	5.78289	5.65169	6.23323	6.38431	6.38905	5.99608	6.29575
Q99943	AGPAT1	+	2.15246	0.0304912	-0.381255	8.0502	8.22495	7.81646	8.27192	7.75252	8.43135	8.37365	8.45424	8.39755	8.36554
Q8WXE0	CASKIN2	+	1.52361	0.0803962	-0.380947	6.5166	6.56784	6.7333	6.23901	6.09387	6.73037	6.94094	7.08307	6.62631	6.67466
P19174	PLCG1	+	1.73679	0.0570665	-0.378837	7.63313	7.45633	6.9699	7.35923	7.1869	7.68033	7.87822	7.78359	7.54632	7.61121
Q96P47	AGAP3	+	1.5818	0.0730797	-0.378304	6.70426	6.22639	6.2907	6.48828	6.93917	6.91465	6.88773	7.06909	6.82239	6.84644
P62910	RPL32	+	1.5524	0.0765959	-0.377488	7.61242	8.32351	8.10245	8.20392	8.37532	8.47227	8.56315	8.52391	8.57077	8.37496
O43920	NDUFS5	+	1.95016	0.0404916	-0.37642	8.70746	8.87216	9.26849	9.10296	9.238	9.32651	9.47558	9.31506	9.49112	9.4629
P52565	ARHGDIA	+	1.46059	0.0887013	-0.376269	11.4408	11.0354	10.7854	11.5907	11.3624	11.6292	11.5437	11.5877	11.6704	11.6649
Q9NUP1	BLOC1S4	+	2.34777	0.0227666	-0.375625	6.82098	7.11667	6.79316	7.11083	7.07369	7.2257	7.44608	7.1842	7.469	7.46847
Q9H1K0	RBSN	+	1.59763	0.0713555	-0.37521	7.36407	7.45699	7.38176	7.92073	7.39274	7.76746	8.0787	7.90804	7.60625	8.03189
Q8IY47	KBTBD2	+	1.5248	0.080305	-0.374717	6.5613	6.04083	6.11715	6.37441	6.28396	6.7987	6.36268	6.66604	6.46729	6.95654
P11717	IGF2R	+	1.46959	0.0874533	-0.373814	9.53126	9.28913	8.72848	9.02878	9.19359	9.58303	9.62914	9.41107	9.36437	9.6527
Q13363	CTBP1	+	2.72324	0.0135175	-0.370799	10.5024	10.5995	10.5001	10.3754	10.2972	10.6162	10.7784	10.9852	10.8904	10.8584
Q96PY5	FMNL2	+	1.7664	0.0544612	-0.370793	8.62356	8.81465	8.3849	8.96803	9.05082	9.16658	9.11038	9.23158	9.06303	9.12438
P48382	RFX5	+	1.8102	0.0508766	-0.370629	5.44513	5.56514	5.85414	5.31213	5.78502	5.74141	5.90166	6.05112	6.00355	6.11697
Q14155	ARHGEF7	+	2.21816	0.0276363	-0.370469	6.94158	6.74852	6.79385	6.87286	6.50911	7.18739	7.34627	7.17326	6.93627	7.07508
Q13596	SNX1	+	1.46967	0.0874533	-0.369156	9.1883	9.65252	9.15698	8.77595	9.19041	9.61186	9.69292	9.48717	9.49763	9.52036
O95819	MAP4K4	+	2.31654	0.0239182	-0.368895	6.70411	6.57806	6.8503	6.96409	6.57565	7.15006	7.17894	7.22469	6.89837	7.06465
O14656	TOR1A	+	2.16603	0.0298527	-0.366277	7.48688	7.24538	7.60263	7.68034	7.4514	7.92553	8.09413	7.77606	7.70033	7.80196
O00264	PGRMC1	+	1.59036	0.0721971	-0.366237	11.0914	11.4823	10.9318	11.3118	10.901	11.4621	11.666	11.6504	11.2589	11.5121
Q86YS6	RAB43	+	1.9575	0.0401174	-0.365945	8.80616	8.54838	8.74957	8.85401	8.8813	9.12248	8.96537	9.48532	9.12023	8.97574
P46108	CRK	+	1.84901	0.0477165	-0.365677	9.93507	10.0398	9.92034	9.74346	9.61469	10.1808	10.2842	10.5069	9.96331	10.1464
Q9H2D6	TRIOBP	+	2.00389	0.0373272	-0.364541	8.4168	8.24081	8.09976	8.00253	8.16367	8.28017	8.71547	8.73151	8.48764	8.53149
Q9P2Y5	UVRAG	+	1.58628	0.0725429	-0.361262	5.84783	5.77132	5.71102	6.23038	6.26921	6.3451	6.27254	6.24132	6.22453	6.55258
Q9Y6W3	CAPN7	+	2.06613	0.0341455	-0.358634	6.39499	6.22917	6.7502	6.48837	6.48006	6.64209	6.91322	6.99448	6.77687	6.80929
Q9BTW9	TBCD	+	2.19236	0.0285651	-0.358089	8.47285	8.56071	8.33072	8.74459	8.36232	8.89496	8.92132	8.63566	8.80251	9.00719
O00410	IPO5	+	2.45795	0.0194085	-0.357443	8.78535	8.74709	9.08255	9.00685	8.83314	9.36381	9.30507	9.1259	9.0921	9.35532
Q9Y692	GMEB1	+	2.2433	0.0267673	-0.357074	6.38711	6.45119	6.76294	6.65042	6.54432	6.71013	7.07658	7.04044	6.92378	6.8304
Q99755	PIP5K1A	+	2.2528	0.0263668	-0.356699	6.96287	6.97503	6.74109	7.09204	6.86856	7.10756	7.10202	7.35717	7.41179	7.44454
Q9P0N9	TBC1D7	+	2.57343	0.0165852	-0.354131	6.18218	6.28055	6.19907	6.29588	6.05634	6.67469	6.61021	6.6221	6.27887	6.59879
P49137	MAPKAPK2	+	2.23246	0.027094	-0.352707	8.55165	8.45434	8.3783	8.49571	8.72223	8.70254	8.76291	8.83268	9.12923	8.9384
P41250	GARS1	+	1.51605	0.0813813	-0.351339	10.5479	10.3381	10.0851	10.5252	10.356	11.008	10.9188	10.634	10.4407	10.6074
P78537	BLOC1S1	+	1.74793	0.0560929	-0.350385	6.75091	7.21456	6.71802	6.67099	6.98749	7.06363	7.10107	7.26258	7.29549	7.37114
P62873	GNB1	+	2.46969	0.0191361	-0.348159	11.5185	11.3961	11.3711	11.6249	11.6717	11.8108	11.6835	12.0517	11.8786	11.8985
Q6P996	PDXDC1	+	1.47997	0.0860865	-0.343861	9.41415	9.27898	8.90253	9.39575	9.13938	9.87062	9.71547	9.39593	9.43712	9.43097
Q13315	ATM	+	2.99668	0.00982343	-0.343709	6.53435	6.60546	6.57487	6.7746	6.69114	6.79808	7.02439	7.12434	6.97391	6.97825
O00203	AP3B1	+	2.20331	0.0281887	-0.342528	9.75919	9.50199	9.4457	9.73027	9.6841	10.165	10.1	9.86047	9.86384	9.8446
Q96L92	SNX27	+	1.76749	0.0544176	-0.342523	9.48771	9.11739	9.05282	9.48586	9.46747	9.52693	9.52278	9.7287	9.7257	9.81976
Q9UHD2	TBK1	+	2.12467	0.0315918	-0.341849	7.38815	7.12571	6.97763	7.40045	7.42446	7.53132	7.58277	7.64498	7.54558	7.72098
P22061	PCMT1	+	1.56876	0.0745582	-0.341336	10.7983	10.5886	10.415	10.7435	10.519	10.6338	10.8308	10.9485	11.1691	11.1889
Q9Y6I9	TEX264	+	1.64946	0.0655256	-0.341182	7.48926	7.69132	7.86916	7.57211	8.00982	8.2159	8.15375	8.05002	7.79017	8.12775
Q8NEZ5	FBXO22	+	1.70524	0.0600224	-0.33847	7.84207	8.13056	7.97546	7.57479	7.82183	8.26705	8.2759	8.40084	8.09525	7.99802
Q6PJ69	TRIM65	+	1.93284	0.0416012	-0.338242	7.60329	7.38027	7.10179	7.44855	7.35958	7.73375	7.62569	7.90698	7.78688	7.53139
O95782	AP2A1	+	2.74871	0.0131851	-0.33728	10.6663	10.7352	10.351	10.5302	10.495	10.9495	10.9062	10.9564	10.803	10.8491
Q7L5N1	COPS6	+	3.02274	0.00958753	-0.337063	8.0189	7.98659	7.87453	7.78456	7.78005	8.10344	8.36656	8.21501	8.17993	8.26501
Q8IWJ2	GCC2	+	2.5268	0.0177796	-0.336622	5.38836	5.23625	5.42876	5.65749	5.62985	5.84507	5.82315	5.81405	5.77673	5.76481
P53677	AP3M2	+	2.9811	0.0100067	-0.334846	7.15884	7.10809	6.94084	7.22479	6.97389	7.5022	7.46643	7.28627	7.45795	7.36783
O95298	NDUFC2	+	1.84445	0.0479879	-0.334473	9.26794	9.38796	9.74866	9.35538	9.63278	9.63627	9.89386	9.76286	9.79959	9.97251
P29144	TPP2	+	1.48372	0.085648	-0.32906	8.98514	8.5344	9.27972	8.92698	9.0726	9.26241	9.24354	9.34391	9.40374	9.19054
Q9Y2U5	MAP3K2	+	1.62829	0.067716	-0.328338	7.62867	7.65721	7.44251	7.97674	7.75128	8.12113	8.16531	8.08053	8.01064	7.72048
P46459	NSF	+	2.25918	0.0260929	-0.327432	10.4683	10.1981	10.1375	10.3596	10.5646	10.6891	10.7437	10.5474	10.7172	10.6677
A2RRP1	NBAS	+	2.72594	0.0134909	-0.325868	7.69299	7.5131	7.85399	7.55407	7.49062	7.91235	8.02676	7.9227	7.96534	7.90695
Q9H8Y8	GORASP2	+	2.34547	0.0228528	-0.322568	9.8823	9.68701	9.79387	9.72503	9.70484	10.1619	10.209	10.1566	9.79438	10.0841
Q13151	HNRNPA0	+	1.67664	0.0625648	-0.315899	8.55445	9.04232	9.03904	8.73342	8.80269	8.95888	9.15308	9.27744	9.09701	9.26503
P36404	ARL2	+	1.76973	0.0542144	-0.314975	7.8659	8.09143	7.653	7.90344	7.88789	8.20837	8.20197	8.05337	8.03829	8.47453
Q9C0B1	FTO	+	2.13682	0.031021	-0.31485	8.17612	8.33161	7.99201	8.18672	8.14499	8.61907	8.61267	8.53502	8.26742	8.37152
Q13442	PDAP1	+	1.87894	0.0455096	-0.314164	10.0355	9.63766	10.124	9.71282	9.8384	10.1259	10.1362	10.1856	10.1523	10.3193
O60784	TOM1	+	2.72613	0.0134909	-0.31392	9.67706	9.45514	9.39362	9.63075	9.73783	9.90121	9.9224	9.81833	9.88996	9.93212
P53680	AP2S1	+	1.49753	0.08372	-0.310695	10.6622	10.8999	10.3567	10.7652	10.5333	11.1164	11.0943	11.0009	10.8109	10.7482
Q8N5C6	SRBD1	+	1.94413	0.0409472	-0.30618	6.66374	6.88494	7.09171	7.15293	6.96207	7.3686	7.26046	7.26481	7.13317	7.25925
Q9P013	CWC15	+	1.58484	0.0726915	-0.305251	8.7915	8.96359	8.478	8.46702	8.816	9.02146	9.0514	8.83352	8.9778	9.15819
Q96H20	SNF8	+	2.42841	0.0201333	-0.304897	6.46507	6.2913	6.56605	6.59382	6.48267	6.822	6.77851	6.89641	6.58378	6.84271
Q9UQ13	SHOC2	+	1.54863	0.0771371	-0.304597	7.69581	7.78254	7.21597	7.5825	7.74803	7.96521	8.03866	7.93888	7.7562	7.84889
O94874	UFL1	+	1.55509	0.0763421	-0.304513	9.73204	9.86959	9.56081	10.1871	10.0142	10.1379	10.2441	10.1091	10.27	10.1252
P10768	ESD	+	1.48057	0.0860358	-0.302797	9.55159	9.80296	9.87632	9.96184	9.73235	9.89768	10.018	10.0734	10.4501	9.99988
Q9Y618	NCOR2	+	2.06503	0.0342096	-0.302018	7.32446	7.42589	7.55779	7.52158	7.35013	7.87997	7.92837	7.6879	7.51988	7.67381
Q9NRV9	HEBP1	+	2.50815	0.0182185	-0.301435	9.93878	10.0519	9.78291	10.1834	10.0312	10.3974	10.2201	10.2849	10.2936	10.2994
Q2M2I8	AAK1	+	1.54076	0.0781642	-0.301191	8.73465	8.1475	8.1582	8.44351	8.4266	8.7717	8.74211	8.59243	8.65774	8.65242
P61020	RAB5B	+	1.45215	0.0901396	-0.297901	7.92101	7.82042	7.64407	8.06513	8.11874	8.06781	8.44079	8.32624	8.00048	8.22355
P09543	CNP	+	1.68687	0.061548	-0.293519	10.5373	10.4588	10.1438	10.5411	10.5061	10.8532	10.8984	10.6634	10.7285	10.5112
Q9BRG1	VPS25	+	2.3517	0.0226132	-0.291218	8.39853	8.30233	8.6146	8.49433	8.50061	8.7258	8.57638	8.7659	8.80069	8.89771
Q9BRZ2	TRIM56	+	2.06651	0.0341357	-0.290915	7.07173	7.43456	7.22682	7.23346	7.47033	7.53017	7.67444	7.64052	7.44654	7.59981
Q8WWY3	PRPF31	+	2.45156	0.0195681	-0.289566	9.10323	9.15674	8.99119	9.22354	9.10082	9.24803	9.34956	9.35038	9.59085	9.48454
Q92905	COPS5	+	2.33819	0.0231079	-0.287961	8.12876	8.06689	8.15079	7.79833	7.89316	8.2258	8.36153	8.34053	8.24535	8.30451
P54725	RAD23A	+	2.27311	0.0255046	-0.287608	9.35965	9.0513	9.22938	9.36735	9.38572	9.52093	9.54897	9.57255	9.46932	9.71968
P49116	NR2C2	+	1.58067	0.0732064	-0.285382	6.14408	6.18966	6.42761	6.17024	5.9602	6.17068	6.51399	6.52553	6.53817	6.57034
Q8TBC4	UBA3	+	2.09703	0.0327576	-0.282769	8.59967	8.85118	8.99566	8.82453	8.88395	9.06681	9.23503	9.21343	8.98109	9.07247
Q8IY17	PNPLA6	+	1.46992	0.0874533	-0.282225	8.11947	8.18075	8.1142	7.97899	8.47371	8.38383	8.20889	8.61606	8.48361	8.58585
Q9UBC2	EPS15L1	+	1.77609	0.0537359	-0.279913	9.32099	8.90325	8.89409	8.95418	8.81308	9.2826	9.31771	9.23299	9.16358	9.28828
O75122	CLASP2	+	1.63909	0.066353	-0.279036	6.26551	6.63596	6.4304	6.37139	6.67359	6.59581	6.61221	6.8539	6.86457	6.84554
Q9NUQ7	UFSP2	+	1.53063	0.0795545	-0.278098	6.96654	6.96079	6.89206	7.23377	6.82805	7.40122	7.4781	7.17039	7.0583	7.16369
Q13098	GPS1	+	2.48311	0.018849	-0.274839	9.76892	9.71092	9.59947	9.44493	9.50649	9.82077	9.85337	9.97944	9.85456	9.89679
Q14457	BECN1	+	2.3897	0.0213534	-0.273386	6.85244	6.7447	6.68699	6.51928	6.814	7.05285	6.90526	7.05502	7.05987	6.91135
P20339	RAB5A	+	1.96193	0.0398593	-0.270149	7.52587	7.82978	7.75696	7.39219	7.64016	7.92048	7.95147	7.8784	7.92638	7.81897
P14314	PRKCSH	+	1.54009	0.0782216	-0.269681	10.7315	10.8816	10.6968	10.9244	10.9197	11.384	11.2314	10.9736	10.9995	10.9139
Q8TEQ6	GEMIN5	+	1.85177	0.0475685	-0.269289	7.08654	7.19817	7.41156	7.20061	7.17272	7.49603	7.42248	7.59668	7.26071	7.64015
Q9NTI5	PDS5B	+	1.58897	0.0723254	-0.267761	7.03121	6.81096	7.29149	7.10295	7.27632	7.28204	7.39731	7.44144	7.47148	7.25946
Q5JU85	IQSEC2	+	3.19749	0.00761073	-0.267758	6.77475	6.75217	6.78903	6.766	6.79367	7.04272	6.95105	7.22516	6.96596	7.0295
Q15528	MED22	+	3.04704	0.00921951	-0.262423	6.90809	6.61218	6.69034	6.76266	6.75378	6.99326	7.06025	6.99047	6.97237	7.02282
P78332	RBM6	+	1.96952	0.0394097	-0.261583	6.1024	6.10236	6.28405	6.08228	6.02684	6.44156	6.57237	6.4283	6.21824	6.24537
Q96CW5	TUBGCP3	+	1.55168	0.076661	-0.261224	7.30771	7.19677	7.63621	7.6058	7.4109	7.60712	7.60789	7.84186	7.63127	7.77536
Q13464	ROCK1	+	1.95065	0.0404899	-0.257467	7.96755	7.87769	7.76804	7.72394	8.10652	8.25817	8.21291	8.09699	8.07724	8.08577
Q53FT3	HIKESHI	+	1.76631	0.0544612	-0.255295	7.41052	7.44271	7.43548	7.15711	7.40545	7.65988	7.79811	7.72199	7.45172	7.49604
P68371	TUBB4B	+	1.49024	0.0847699	-0.249105	14.9301	14.5975	14.5233	14.5836	14.7682	14.7395	14.8852	15.0571	14.898	15.0684
O95168	NDUFB4	+	1.5752	0.0737053	-0.247002	10.1495	10.3078	10.5869	10.3179	10.4241	10.4014	10.5924	10.7133	10.6198	10.6944
Q8ND04	SMG8	+	1.48373	0.085648	-0.2356	6.57002	6.51758	6.24676	6.49776	6.43706	6.82901	6.84273	6.71162	6.45586	6.60795
O14617	AP3D1	+	1.74924	0.0559991	-0.230085	8.3524	8.14381	8.14367	8.24731	8.15777	8.623	8.56479	8.28557	8.33549	8.38654
Q96J02	ITCH	+	2.06103	0.0343604	-0.226772	6.50522	6.68031	6.34568	6.54245	6.39667	6.67179	6.65068	6.80617	6.70206	6.77347
O43390	HNRNPR	+	2.82366	0.0120286	-0.225343	11.7706	11.9093	11.8975	11.8431	11.741	12.0968	12.1467	12.0558	12.0478	11.9412
P54619	PRKAG1	+	1.4997	0.0834232	-0.221878	8.06596	8.08636	7.96633	8.35461	7.89388	8.2393	8.32765	8.29127	8.21392	8.40439
A8MWD9;P62308	SNRPGP15;SNRPG	+	1.47702	0.086405	-0.205283	9.99525	10.2412	10.0919	10.314	9.96274	10.2421	10.3159	10.3376	10.4771	10.2589
O75935	DCTN3	+	1.49268	0.0843974	-0.201945	10.1252	9.84409	9.76029	10.0239	10.0927	10.2869	10.1473	10.1805	10.1028	10.1386
Q9H267	VPS33B	+	1.69953	0.0605124	-0.201066	8.10654	8.07102	8.04165	7.97396	8.35941	8.36437	8.33841	8.27222	8.33354	8.24938
Q9H6Z4	RANBP3	+	3.03313	0.00943236	-0.19606	7.96598	7.96956	7.99574	7.90632	7.96924	8.05579	8.11821	8.1452	8.20729	8.26066
P49354	FNTA	+	1.53956	0.0782693	-0.16872	8.91844	8.74746	8.76216	8.86746	8.91713	9.05349	8.98235	9.18152	8.87129	8.96761
O43149	ZZEF1	+	2.10336	0.0325231	-0.167297	6.92163	6.87901	6.98895	7.05528	7.05441	7.09865	7.20315	7.22225	7.15985	7.05187
P55036	PSMD4	+	2.20055	0.0282196	0.117873	8.74043	8.78209	8.71558	8.68664	8.77281	8.55935	8.57244	8.70851	8.64351	8.62437
Q96AE4	FUBP1	+	2.82197	0.0120463	0.118319	11.8536	11.7614	11.7431	11.8534	11.8015	11.6801	11.6518	11.7159	11.6923	11.6813
Q8TDD1	DDX54	+	1.69219	0.0610454	0.151676	8.28737	8.31853	8.43192	8.44418	8.38524	8.37448	8.24793	8.17816	8.12972	8.17857
Q9UBT2	UBA2	+	1.48343	0.0856708	0.159168	13.32	13.2606	13.2613	13.2654	13.2364	13.0167	13.038	13.0766	13.3466	13.0699
O43242	PSMD3	+	1.69576	0.0608196	0.162913	10.1703	10.3978	10.2868	10.376	10.2272	10.0354	10.1044	10.079	10.1978	10.2269
P22670	RFX1	+	2.15934	0.030138	0.165074	6.82169	6.75505	6.71777	6.7598	6.594	6.62702	6.4943	6.54561	6.62162	6.53439
Q8N1F7	NUP93	+	1.58886	0.0723254	0.172139	10.1002	10.3492	10.1667	10.4248	10.2165	10.0564	10.0659	10.0465	10.1606	10.0673
Q53GS7	GLE1	+	1.57993	0.073273	0.176558	6.35986	6.38724	6.47325	6.32543	6.24655	6.09288	6.24381	6.36362	6.10673	6.10249
Q16186	ADRM1	+	1.75614	0.0553558	0.183027	9.81732	9.7804	9.57173	9.52824	9.70239	9.57119	9.43297	9.52135	9.46687	9.49257
Q9ULU4	ZMYND8	+	1.44636	0.091026	0.183882	7.24215	7.23928	7.05978	7.05316	7.11573	6.98783	7.10979	7.00317	6.74475	6.94514
O60306	AQR	+	1.68326	0.0619223	0.185204	9.58625	9.49784	9.5829	9.60322	9.33377	9.2769	9.22308	9.35598	9.45992	9.36208
O00267	SUPT5H	+	2.58401	0.0162863	0.188	8.56075	8.58498	8.65446	8.63892	8.51208	8.35235	8.389	8.51037	8.44796	8.3115
Q9UHV9	PFDN2	+	1.82514	0.0496947	0.189855	9.73965	9.67908	9.57547	9.87792	9.87059	9.63593	9.53169	9.55449	9.56195	9.50936
Q6P2E9	EDC4	+	1.69912	0.0605143	0.191475	9.76245	9.80085	9.49983	9.74047	9.58934	9.59081	9.39148	9.47881	9.51631	9.45816
P07947	YES1	+	1.44206	0.091652	0.193884	9.28557	9.13723	8.94333	9.19479	9.02199	9.03575	8.8868	9.03354	8.8081	8.84931
Q9Y520	PRRC2C	+	1.77455	0.0538749	0.194548	8.91548	8.80636	8.66908	8.9457	8.96687	8.78171	8.6634	8.58212	8.62411	8.67941
O43684	BUB3	+	1.62806	0.067716	0.195928	11.149	11.2833	11.3968	11.1896	11.183	10.9913	10.9406	11.1699	11.1789	10.9414
Q9BVQ7	SPATA5L1	+	1.64484	0.0660014	0.197414	14.3148	14.4254	14.2034	14.2373	14.0683	14.0368	14.1589	14.1046	13.9392	14.0226
O95292	VAPB	+	1.56628	0.0748929	0.198463	10.0597	9.91573	9.79845	10.0762	9.79275	9.68183	9.66658	9.68241	9.73139	9.88829
Q7L576	CYFIP1	+	1.52608	0.080199	0.198627	11.2787	11.6311	11.4908	11.4715	11.5909	11.1751	11.2765	11.4278	11.3498	11.2408
A5YKK6	CNOT1	+	3.0921	0.00863004	0.200682	9.55726	9.46631	9.55957	9.38829	9.48802	9.30154	9.34581	9.31553	9.27586	9.2173
Q15459	SF3A1	+	1.48938	0.0848368	0.202076	10.2167	10.2802	10.6466	10.4595	10.3325	10.1579	10.1776	10.1851	10.2516	10.1528
O14497	ARID1A	+	1.81721	0.0502349	0.202524	7.26619	7.34367	7.62583	7.45685	7.39655	7.23954	7.1532	7.25948	7.26961	7.15465
Q9UBE0	SAE1	+	2.62048	0.0154112	0.203636	9.07291	8.91697	8.8221	8.92499	8.93724	8.77786	8.75825	8.68927	8.77083	8.65983
Q99459	CDC5L	+	1.83978	0.0483126	0.206577	9.93152	10.2036	9.94008	9.98012	9.83878	9.81607	9.81334	9.67369	9.80118	9.75696
Q9BR76	CORO1B	+	1.92467	0.0422079	0.20763	11.7408	11.5409	11.7053	11.4558	11.6624	11.4773	11.3714	11.4326	11.4884	11.2973
P49756	RBM25	+	1.69456	0.0609308	0.210312	8.23473	8.24051	8.42385	8.01	8.11754	7.91353	8.037	8.01289	8.0309	7.98075
Q9H2M9	RAB3GAP2	+	1.55012	0.076904	0.212589	9.55669	9.24616	9.49648	9.48999	9.56859	9.4213	9.32138	9.10733	9.19041	9.25456
Q9UHI6	DDX20	+	1.51219	0.081945	0.214021	6.75282	6.79883	6.6059	6.68487	6.80619	6.51198	6.35312	6.38245	6.75518	6.57577
O60645	EXOC3	+	1.64228	0.0661398	0.214176	9.10436	8.80131	8.67653	8.82992	8.75268	8.55985	8.6577	8.64523	8.6644	8.56674
Q9BTD8	RBM42	+	1.66964	0.0632571	0.219145	8.06622	7.77439	7.91641	8.05515	7.9133	7.83402	7.74636	7.54782	7.66352	7.83802
Q969G3	SMARCE1	+	1.51903	0.0809861	0.22143	8.84081	8.83592	9.02833	8.67561	8.7555	8.63913	8.57218	8.6411	8.7741	8.4025
Q93009	USP7	+	2.27833	0.0253321	0.222298	9.54337	9.87032	9.6509	9.704	9.69882	9.40125	9.49474	9.42345	9.53674	9.49973
Q96EE3	SEH1L	+	1.59328	0.0718348	0.222363	8.26572	8.21546	7.90634	8.3092	8.11521	8.00127	8.02404	7.8846	7.96967	7.82053
P12270	TPR	+	1.95236	0.0404062	0.222935	9.40524	9.7493	9.76856	9.61192	9.58843	9.3579	9.45024	9.41512	9.42289	9.36262
Q99590	SCAF11	+	2.12822	0.0313939	0.22491	6.39081	6.64267	6.67769	6.59304	6.46484	6.29728	6.44426	6.31013	6.34095	6.25188
Q8IWZ8	SUGP1	+	1.61815	0.068914	0.227601	7.16486	7.11066	7.33456	7.081	6.85379	6.92295	6.80997	6.82101	6.9221	6.93082
A8CG34	POM121C	+	2.04826	0.0350097	0.227778	6.96397	6.75939	6.76618	6.79659	6.6939	6.48178	6.75473	6.55736	6.5455	6.50177
O60783	MRPS14	+	1.44486	0.0912713	0.228123	6.67081	6.41953	6.23026	6.54583	6.32935	6.24149	6.18658	6.29017	6.04281	6.29412
O75533	SF3B1	+	1.47608	0.0864904	0.228964	10.56	10.6655	11.0584	10.7666	10.6738	10.4598	10.4584	10.5411	10.6056	10.5146
Q15008	PSMD6	+	4.70577	0.00185755	0.232535	10.5126	10.6393	10.5513	10.5683	10.6257	10.3669	10.3575	10.3696	10.3239	10.3167
O00232	PSMD12	+	3.577	0.00474741	0.232918	10.6267	10.6338	10.5433	10.7165	10.5547	10.4059	10.4297	10.3048	10.3855	10.3846
P62195	PSMC5	+	2.51715	0.0179853	0.233256	9.6775	9.76834	9.72596	9.87679	9.70846	9.55846	9.63318	9.40111	9.43287	9.56514
Q9NZN8	CNOT2	+	1.55369	0.0764943	0.234724	8.11073	7.92494	8.0507	7.88986	8.19547	7.78968	7.91471	7.95751	7.57953	7.75665
O75694	NUP155	+	2.141	0.0309332	0.237202	8.22543	8.38977	8.13742	8.18081	7.98999	7.94451	7.90761	7.92691	7.98544	7.97293
P49792	RANBP2	+	2.36285	0.0222436	0.237723	8.5295	8.72886	8.74803	8.77054	8.49141	8.39736	8.44524	8.39593	8.39369	8.44749
P56545	CTBP2	+	1.62078	0.0685861	0.237783	8.56033	8.71088	8.84795	8.8138	8.81003	8.66887	8.2672	8.59281	8.52923	8.49597
Q9UKJ3	GPATCH8	+	1.42845	0.0936977	0.23955	6.70533	6.88001	6.535	6.62367	6.49556	6.44558	6.58594	6.38635	6.17268	6.45128
Q15542	TAF5	+	1.70267	0.0603305	0.240243	6.58023	6.52115	6.51568	6.24968	6.53699	6.19174	6.26843	6.28945	6.05065	6.40225
P42285	MTREX	+	1.58507	0.0726831	0.240392	9.11016	8.7398	9.09146	9.02207	9.20309	8.83683	8.73808	8.68579	8.91416	8.78976
O75643	SNRNP200	+	1.69322	0.060959	0.244041	10.2175	10.4844	10.6681	10.5718	10.3991	10.2128	10.2497	10.1387	10.3422	10.1772
Q12824	SMARCB1	+	1.84416	0.0479959	0.244976	8.61984	8.77315	9.03682	8.81551	8.70691	8.50207	8.46626	8.67031	8.51142	8.5773
O15042	U2SURP	+	2.56851	0.0166902	0.24903	9.11166	9.28083	9.32103	9.10544	9.11299	8.91658	8.82314	8.97259	8.9451	9.0294
Q5T8D3	ACBD5	+	1.72148	0.0585414	0.249629	7.14742	7.1198	6.88302	7.08192	7.19211	6.79551	6.86551	6.80354	6.65156	7.06001
Q8IWX8	CHERP	+	1.81064	0.0508501	0.250416	8.23697	8.28673	8.33572	8.21701	7.95736	8.0895	7.99963	7.80799	7.99355	7.89104
P62140	PPP1CB	+	1.77209	0.0540505	0.251399	10.2908	10.0739	10.1614	10.4589	10.07	9.80745	10.0127	9.97265	9.97988	10.0254
Q7L4I2	RSRC2	+	1.60912	0.0699707	0.253506	7.44748	7.65055	7.4678	7.27404	7.12146	7.18621	7.12109	7.15179	7.0853	7.14941
Q9NPD3	EXOSC4	+	1.6448	0.0660014	0.254448	8.39112	8.32831	8.25316	8.35475	8.25965	7.94582	7.79637	8.09336	8.26006	8.21914
Q9BQ61	TRIR	+	1.56289	0.0753239	0.254785	7.5942	7.63141	7.59116	7.40823	7.50181	7.3645	7.38588	7.16934	7.50742	7.02574
Q99567	NUP88	+	3.82347	0.00355042	0.255581	8.58844	8.54279	8.57245	8.68257	8.4931	8.3727	8.36983	8.30746	8.28364	8.26783
Q14839	CHD4	+	2.3934	0.0212058	0.25766	9.78579	9.78468	10.0462	9.75154	9.78441	9.56126	9.50514	9.63644	9.66962	9.49188
Q8WWM7	ATXN2L	+	2.56238	0.0168806	0.258225	10.0524	10.0385	9.93005	10.0207	9.9872	9.9081	9.71926	9.66421	9.60264	9.84353
Q9UPT8	ZC3H4	+	2.83917	0.0118341	0.26239	7.91044	7.90831	7.65208	7.90951	7.73076	7.54036	7.57532	7.57541	7.55132	7.55675
Q9NW82	WDR70	+	1.46454	0.0880073	0.262749	8.39133	8.24509	8.02146	7.96152	8.00039	7.98292	7.94864	7.67443	7.94184	7.75821
P09234	SNRPC	+	1.68654	0.0615662	0.264185	8.82548	8.91425	8.68046	8.92249	8.65574	8.57953	8.28774	8.72277	8.48799	8.59947
P49761	CLK3	+	2.45717	0.0194241	0.265571	6.19584	6.34082	6.27624	6.17936	6.23393	5.91302	6.03885	6.17526	5.92721	5.84401
P26639	TARS1	+	1.80175	0.0514946	0.266775	12.2685	12.0916	12.0125	12.2684	11.9409	12.0219	11.9485	11.7677	11.7419	11.768
Q15375	EPHA7	+	1.89889	0.0440854	0.269699	7.83693	7.88148	7.95795	7.93735	7.91663	7.86323	7.60906	7.75989	7.55632	7.39334
Q9Y3C1	NOP16	+	2.33575	0.0231939	0.270703	7.87056	8.18301	8.14056	8.06321	7.95651	7.85524	7.72343	7.8658	7.66397	7.75188
Q5VTR2	RNF20	+	1.65823	0.0646974	0.271613	6.76793	6.83927	7.27584	6.87397	6.81622	6.62498	6.57091	6.67204	6.72963	6.61762
Q8IYI6	EXOC8	+	1.5265	0.0801851	0.274043	8.90803	8.57582	8.63317	8.44596	8.32315	8.17918	8.35172	8.30707	8.31688	8.36109
P11940	PABPC1	+	2.95318	0.010207	0.274423	12.331	12.431	12.3241	12.3768	12.3053	12.1296	11.9019	12.0511	12.1104	12.2031
P38919	EIF4A3	+	1.67757	0.0624867	0.275542	11.568	11.5609	11.9044	11.4061	11.4165	11.2955	11.2194	11.4165	11.2991	11.2478
P61758	VBP1	+	1.48942	0.0848368	0.2756	8.07173	8.16748	7.86717	8.42371	8.37522	8.02126	7.83491	7.8762	7.91826	7.87667
Q9BXR0	QTRT1	+	1.53827	0.07839	0.275743	8.55247	8.46314	8.34023	8.68199	8.13118	8.01244	8.11881	8.2221	8.26557	8.17137
Q68DQ2	CRYBG3	+	1.87814	0.045551	0.276269	6.4551	6.15153	6.52298	6.32879	6.36221	6.0134	6.00153	6.07809	6.02392	6.32234
P60842	EIF4A1	+	1.96802	0.0394583	0.276632	14.034	14.3675	14.1067	14.236	14.4441	14.0509	13.9004	13.8821	14.0228	13.949
Q9H0E2	TOLLIP	+	2.11764	0.0318056	0.277955	11.0848	10.8315	10.9006	10.9088	11.048	10.5036	10.6378	10.8683	10.6197	10.7546
P20073	ANXA7	+	1.47035	0.0874029	0.280019	11.87	11.7971	11.7085	12.0826	11.6758	11.2951	11.4722	11.576	11.7982	11.5926
Q8WUA7	TBC1D22A	+	2.72124	0.0135391	0.281011	7.58975	7.36453	7.64354	7.57634	7.5949	7.20283	7.37533	7.2963	7.32139	7.16816
P41567	EIF1	+	1.43239	0.0931303	0.281829	8.40983	8.46675	8.20889	8.34272	8.81143	8.27868	8.24958	7.98971	8.17968	8.1328
Q96GM5	SMARCD1	+	1.89586	0.0442088	0.282705	6.90308	7.02669	7.10827	7.07629	6.94201	6.72506	6.4299	6.76374	6.87037	6.85373
Q14152	EIF3A	+	1.6175	0.0689869	0.282749	11.5978	11.6942	11.3107	11.8877	11.6445	11.3713	11.2853	11.2455	11.4853	11.3338
Q9BVL2	NUP58	+	1.70968	0.0596244	0.282904	7.47287	7.51677	7.34469	7.32151	7.03833	7.17127	6.98167	7.03486	7.16629	6.92556
P68400	CSNK2A1	+	2.50386	0.0182687	0.283045	8.80235	9.04851	8.77151	8.74769	8.69935	8.46395	8.62716	8.49065	8.57063	8.50179
Q9UG63	ABCF2	+	1.89137	0.0445057	0.283421	8.38567	8.00369	8.32105	8.40836	8.43346	8.18104	8.0143	7.94586	7.9724	8.02152
P53992	SEC24C	+	2.18021	0.0291421	0.284827	10.3686	10.0835	9.94393	10.0948	10.0552	9.82733	9.73885	9.866	9.92941	9.76026
P40429	RPL13A	+	1.44051	0.0917713	0.285136	10.4682	10.6559	10.6898	10.9778	10.3386	10.2966	10.3867	10.2436	10.4295	10.3482
Q9NVH2	INTS7	+	1.70248	0.0603305	0.28554	6.96812	6.99713	7.31414	7.03436	6.73706	6.73492	6.757	6.83199	6.66002	6.63918
Q9UJY5	GGA1	+	1.74008	0.0568233	0.286007	7.07383	6.75962	6.93352	7.25531	7.03977	6.88409	6.65484	6.65901	6.81345	6.62063
O95714	HERC2	+	1.55626	0.0761671	0.286071	7.04368	7.23653	6.86103	7.33603	6.92629	6.81542	6.59947	6.91505	6.89194	6.75132
P52756	RBM5	+	1.84183	0.048157	0.286554	8.36164	8.40866	8.81294	8.51564	8.3623	8.16207	8.28621	8.27531	8.20855	8.09626
Q7L014	DDX46	+	2.66228	0.0147625	0.287505	9.98207	9.76648	10.0831	9.88874	9.79179	9.6522	9.61014	9.59634	9.68617	9.52978
P52298	NCBP2	+	2.10803	0.032275	0.288045	8.20545	8.0715	8.31532	8.50568	8.33511	7.96559	8.01774	7.9322	8.13991	7.9374
Q8WUD4	CCDC12	+	1.52757	0.0800214	0.288275	7.85187	7.81392	7.96992	7.9358	7.87678	7.71214	7.74052	7.24537	7.82536	7.48351
P35998	PSMC2	+	2.7929	0.0124933	0.290034	10.5824	10.4255	10.4758	10.7286	10.4618	10.2866	10.2227	10.1767	10.2033	10.3348
Q13868	EXOSC2	+	2.36129	0.0222951	0.290471	8.74334	8.52328	8.50361	8.73011	8.45653	8.35662	8.1622	8.24653	8.34111	8.39806
Q13283	G3BP1	+	3.10462	0.00846468	0.292286	10.5632	10.4891	10.4786	10.5017	10.6205	10.4131	10.2023	10.2621	10.1232	10.191
O00303	EIF3F	+	2.27668	0.0253872	0.292674	10.6354	10.782	10.5265	10.9354	10.796	10.3742	10.3619	10.4828	10.4749	10.5181
P60228	EIF3E	+	1.50567	0.0827481	0.293118	10.96	11.0534	10.763	11.4281	11.0711	10.7915	10.7268	10.6876	10.8651	10.7388
P55081	MFAP1	+	2.93101	0.0104035	0.293613	7.89486	8.06094	7.86628	7.83622	7.73778	7.6354	7.53634	7.49924	7.63354	7.6235
Q9Y608	LRRFIP2	+	1.48698	0.0852079	0.293783	8.98632	8.47517	8.56604	8.82549	8.74314	8.63177	8.52345	8.34893	8.3786	8.24449
Q7Z2W4	ZC3HAV1	+	2.13753	0.031021	0.294297	10.5537	10.1054	10.2749	10.334	10.2896	10.1634	10.0457	9.95448	9.96112	9.96136
O95071	UBR5	+	2.59833	0.0159069	0.295967	6.71644	6.88847	6.66092	6.61394	6.56749	6.40081	6.48986	6.46567	6.27539	6.33571
P29375	KDM5A	+	1.46541	0.0879252	0.296808	6.28744	6.08843	6.04597	6.08589	5.65871	5.6557	5.67567	5.82178	5.62096	5.9083
O14647	CHD2	+	2.14941	0.0306153	0.297839	6.67263	6.78295	6.84694	6.45423	6.48943	6.33175	6.44687	6.33612	6.37135	6.27089
Q8WUM0	NUP133	+	1.92355	0.0422504	0.298447	8.22347	8.6128	8.61125	8.64753	8.5243	8.26889	8.22198	8.08831	8.38234	8.16562
P06748	NPM1	+	1.53771	0.0784601	0.298813	11.6042	11.8822	11.6923	12.06	11.6349	11.4916	11.3975	11.2732	11.7138	11.5035
Q9H6T3	RPAP3	+	2.01464	0.0368545	0.299053	7.60474	7.34445	7.47581	7.79045	7.55925	7.34373	7.16215	7.13446	7.38609	7.25301
Q9BWJ5	SF3B5	+	1.4804	0.0860358	0.300352	6.00353	6.42804	6.50893	6.36432	6.54846	6.03664	5.94718	6.29011	6.13244	5.94516
Q15031	LARS2	+	1.96639	0.0395638	0.300958	8.21934	8.29435	8.394	8.32039	8.1113	7.87933	8.08252	8.01286	8.14661	7.71327
Q9HCS7	XAB2	+	3.8249	0.00355042	0.301982	8.3103	8.18897	8.29992	8.26725	8.11126	8.02527	7.87958	7.91586	7.91351	7.93357
Q99836	MYD88	+	1.44095	0.0917466	0.302205	8.22554	8.09644	7.79624	8.09947	8.34057	7.94482	7.99582	7.825	7.5574	7.72418
Q9H307	PNN	+	2.27875	0.0253321	0.302251	9.69631	10.0346	9.93566	9.75151	9.62105	9.54177	9.53719	9.49498	9.52407	9.4299
Q6ZS30	NBEAL1	+	2.44311	0.019773	0.302778	6.81885	6.49722	6.66115	6.67348	6.49219	6.2666	6.34891	6.45029	6.36014	6.20304
P61011	SRP54	+	1.89597	0.0442088	0.303035	8.00303	8.20047	8.07532	8.16086	7.76784	7.87744	7.83148	7.56237	7.74477	7.67627
P62263	RPS14	+	1.50379	0.0829144	0.303289	12.5457	12.7565	12.7324	12.4959	12.6876	12.5844	12.563	12.2485	12.032	12.274
Q6PKG0	LARP1	+	2.76825	0.0128614	0.304277	9.29832	8.99096	9.14366	9.09601	9.11133	8.8703	8.95285	8.73924	8.71818	8.83831
Q06203	PPAT	+	2.72784	0.0134655	0.304564	9.22204	9.09458	9.19864	9.14729	8.97923	8.99223	8.82103	8.86643	8.70927	8.73
P51532	SMARCA4	+	1.95226	0.0404062	0.304947	8.63875	8.83954	8.95479	8.57759	8.53028	8.34272	8.32179	8.48751	8.5371	8.32709
Q12830	BPTF	+	2.11528	0.0318968	0.305853	5.83492	5.92655	6.05825	5.9527	5.8384	5.79048	5.69723	5.47045	5.72207	5.40132
Q00978	IRF9	+	1.62579	0.0680038	0.306994	9.84524	10.2276	10.021	10.3838	9.86958	9.64907	9.79166	9.83312	9.70802	9.8304
Q9UMS4	PRPF19	+	2.20898	0.0280732	0.307057	10.1348	10.4743	10.267	10.3372	10.112	10.0077	9.98671	9.77578	10.0717	9.94798
Q5TC12	ATPAF1	+	1.86943	0.0462765	0.30707	7.39241	7.00088	7.04873	7.04834	6.97991	6.67647	6.64518	6.98245	6.78005	6.85079
Q86YP4	GATAD2A	+	2.32752	0.0235312	0.307082	8.91852	8.69413	8.86716	8.60851	8.7274	8.56606	8.25793	8.4392	8.55038	8.46675
Q9BZJ0	CRNKL1	+	3.61162	0.00455506	0.307155	7.72266	7.79959	7.75805	7.62206	7.56668	7.35011	7.32396	7.40517	7.45793	7.39611
P78527	PRKDC	+	3.49624	0.00523873	0.30732	11.6439	11.7514	11.6668	11.7683	11.5496	11.4428	11.3654	11.2858	11.4399	11.3094
Q5BKZ1	ZNF326	+	2.06237	0.0342989	0.307855	7.84159	8.17561	8.18498	8.10504	7.91505	7.85117	7.82673	7.6628	7.55883	7.78346
Q9Y2K7	KDM2A	+	1.43674	0.0924306	0.30793	7.82933	7.56649	7.80704	7.3548	7.53448	7.23718	7.03882	7.32135	7.53872	7.41643
Q99613	EIF3C	+	1.55402	0.0764677	0.308313	11.1271	11.1371	10.8664	11.5294	11.1829	10.9263	10.8929	10.6903	10.937	10.8548
P18583	SON	+	2.42573	0.0202254	0.30842	9.88199	9.83684	9.82939	9.75971	9.47907	9.42775	9.38208	9.44316	9.45802	9.53391
Q99698	LYST	+	1.58897	0.0723254	0.308825	5.87941	5.56009	5.58773	5.83802	5.29172	5.35606	5.1798	5.35836	5.31754	5.40109
P62899	RPL31	+	1.42837	0.0936977	0.310351	12.5617	12.7235	12.9881	13.1633	12.7497	12.5586	12.4491	12.3344	12.7222	12.5702
P47914	RPL29	+	1.68431	0.0618001	0.310378	10.8511	10.8583	11.1897	11.0741	11.2259	10.8681	10.8111	10.4853	10.64	10.8428
Q14562	DHX8	+	3.72378	0.00406305	0.310863	7.36617	7.22403	7.32806	7.32372	7.30416	6.92692	7.03943	6.87627	7.10096	7.04824
Q8TDB6	DTX3L	+	2.18687	0.0288338	0.31106	8.87847	8.52735	8.64525	8.64814	8.77143	8.43093	8.4031	8.15477	8.41142	8.51511
O14802	POLR3A	+	2.1665	0.0298527	0.311351	6.88622	6.92042	6.51804	6.66557	6.81225	6.47732	6.57122	6.32978	6.48824	6.37919
Q9H944	MED20	+	1.90396	0.0436653	0.313412	7.2255	7.38443	7.36857	7.3171	6.98088	6.75935	6.8671	7.06404	7.10562	6.91332
O00571	DDX3X	+	1.62624	0.0679627	0.313496	11.162	11.1224	10.8108	10.7075	10.9911	10.672	10.5997	10.6415	10.4378	10.8754
P39019	RPS19	+	2.20078	0.0282196	0.314283	12.9968	13.0393	13.3308	13.3683	13.2204	12.9659	12.8777	12.7916	12.9714	12.7777
Q969Z0	TBRG4	+	2.33835	0.0231079	0.316416	6.65255	6.5342	6.61592	6.59812	6.60148	6.33228	6.22076	6.43917	6.00839	6.4196
Q9H330	TMEM245	+	1.74054	0.0568155	0.317111	8.05408	7.67049	7.71253	8.10922	7.75319	7.4988	7.6504	7.68627	7.49077	7.38771
Q96FV9	THOC1	+	2.19301	0.0285412	0.317179	7.41202	7.48547	7.60951	7.56235	7.26716	7.02011	6.98585	7.20678	7.30257	7.2353
P54252	ATXN3	+	1.65963	0.0645756	0.318056	8.04955	8.44393	8.22788	7.90491	7.88235	7.6774	7.87894	7.86113	7.74302	7.75785
Q8IY18	SMC5	+	1.52015	0.0808433	0.31974	6.7381	6.45168	7.01323	6.84164	6.39429	6.47183	6.3885	6.38406	6.31161	6.28425
Q96PV6	LENG8	+	3.11597	0.00832853	0.322123	7.70817	7.52228	7.54993	7.55259	7.37465	7.25175	7.22333	7.16187	7.14558	7.31448
Q13123	IK	+	3.83955	0.00352763	0.324118	8.98825	9.03274	9.20491	9.15596	9.02883	8.80758	8.76622	8.69565	8.8105	8.71014
Q9BW27	NUP85	+	2.8223	0.0120463	0.324187	8.32537	8.426	8.42865	8.5587	8.16653	8.12401	7.98776	8.06515	8.04721	8.06019
Q7Z6E9	RBBP6	+	2.41755	0.0205122	0.324295	7.53303	7.24789	7.38125	7.53815	7.24368	7.0599	6.95938	7.22816	6.9803	7.09477
Q9Y5S9	RBM8A	+	2.39071	0.0213204	0.325039	10.3535	10.4771	10.2975	10.3959	10.2496	10.1977	10.1338	9.81846	10.0913	9.90722
O75534	CSDE1	+	1.76726	0.0544206	0.325788	10.059	9.76857	9.86828	10.2749	9.77657	9.66785	9.508	9.503	9.73514	9.70443
Q15007	WTAP	+	1.87959	0.0454942	0.326857	7.17384	6.91834	7.27947	7.26151	6.81567	6.76491	6.76051	6.67569	6.91651	6.69693
Q5VSL9	STRIP1	+	1.65232	0.0653529	0.32712	8.58057	8.23117	8.05194	8.18834	8.12017	7.97605	8.06262	7.98481	7.85466	7.65843
A6NKT7	RGPD3	+	1.53639	0.0786654	0.327305	8.24783	8.5415	8.58363	8.96767	8.38161	8.20958	8.19858	8.18863	8.30077	8.18816
Q9NRA8	EIF4ENIF1	+	1.78842	0.0526367	0.327571	6.48675	6.40419	6.66117	6.3543	6.58042	6.02947	6.13656	6.13176	6.02466	6.52652
O75131	CPNE3	+	1.43113	0.0932761	0.327716	12.1034	11.8122	11.6972	11.3805	11.602	11.3294	11.2451	11.5605	11.458	11.3637
Q15365	PCBP1	+	1.5585	0.0758078	0.328313	12.0073	12.1703	12.6878	12.209	12.3468	11.8393	11.8654	12.0153	12.043	12.0166
Q9UPN4	CEP131	+	1.48197	0.0859266	0.328566	6.66815	6.17126	6.3524	6.74321	6.47624	6.18419	5.86654	6.18527	6.25908	6.27336
P82650	MRPS22	+	1.91568	0.0428626	0.32965	8.38134	8.02071	8.39165	8.18075	8.52702	8.09182	8.00763	8.00092	7.78859	7.96427
Q5QJE6	DNTTIP2	+	2.75046	0.0131465	0.331202	6.21723	6.28849	6.46626	6.51246	6.26883	5.94449	6.09303	5.8907	6.07715	6.09187
P52732	KIF11	+	1.49839	0.0835875	0.334385	7.41732	7.11227	7.7607	7.65326	7.58031	7.34715	7.2458	7.0917	6.98796	7.17932
Q9NX20	MRPL16	+	1.53039	0.0795668	0.334863	6.67662	6.22247	6.71289	6.92173	6.49162	6.3591	6.26122	6.36391	6.10445	6.26232
P17980	PSMC3	+	2.54848	0.0171287	0.335314	10.9645	11.1748	10.918	11.262	10.9811	10.6079	10.6962	10.6779	10.8331	10.8087
O94887	FARP2	+	1.64141	0.0661398	0.335491	7.96253	7.97688	7.89371	8.08862	7.612	7.32349	7.79399	7.75363	7.48159	7.50358
O60341	KDM1A	+	1.43215	0.0931303	0.33882	7.06779	7.35409	7.5399	6.98836	6.99978	6.69761	6.62802	7.03647	6.93399	6.95974
O75400	PRPF40A	+	2.00949	0.0370257	0.33946	8.72795	8.89412	9.0088	8.59261	8.47175	8.43618	8.40759	8.3025	8.40487	8.4468
Q8WYA6	CTNNBL1	+	1.96215	0.0398593	0.339724	7.97568	8.16997	7.7785	8.05348	7.92669	7.6469	7.8684	7.36796	7.67372	7.64872
O43639	NCK2	+	1.74368	0.0564858	0.339852	8.17415	7.77813	8.02128	7.62895	7.58779	7.4432	7.48863	7.54984	7.52256	7.48682
Q96RE7	NACC1	+	2.45791	0.0194085	0.341322	7.9268	8.24606	7.93956	7.82807	7.94355	7.70105	7.68477	7.70533	7.61728	7.469
Q8TDN6	BRIX1	+	1.98535	0.0384863	0.341498	8.79637	8.69386	8.56093	8.5599	8.31999	8.41311	8.19836	8.08011	8.15752	8.37446
Q8IUR7	ARMC8	+	1.809	0.0509421	0.34191	7.99363	7.40376	7.94412	7.89723	7.71463	7.44693	7.33822	7.48165	7.51353	7.46349
O43143	DHX15	+	2.06082	0.0343604	0.343094	10.7037	10.7675	10.9526	10.754	10.4977	10.3386	10.1975	10.4592	10.6051	10.3596
Q9NVX2	NLE1	+	2.63403	0.0151704	0.343706	7.05226	7.19962	6.83495	6.99986	6.87218	6.74459	6.64244	6.51027	6.61056	6.73246
P49321	NASP	+	1.987	0.0383681	0.348284	10.7873	10.5992	10.8389	11.1272	10.996	10.6199	10.4229	10.4164	10.4765	10.6714
Q6P1J9	CDC73	+	2.30621	0.0242958	0.34849	8.75346	8.80945	9.14508	8.87037	8.73913	8.47578	8.36525	8.49575	8.68544	8.55282
Q9P0P0	RNF181	+	1.65019	0.0655256	0.348526	8.20416	7.77443	7.63176	7.58207	7.98162	7.48165	7.64938	7.4379	7.47007	7.39241
Q96I24	FUBP3	+	2.7291	0.013451	0.348533	9.93252	9.85092	9.99997	10.112	9.7011	9.58568	9.44835	9.56993	9.62182	9.62801
P82933	MRPS9	+	2.24185	0.0268029	0.349194	7.37007	6.90596	7.11319	7.27129	7.06079	6.65091	6.84733	6.86027	6.72278	6.89404
Q14671	PUM1	+	2.03054	0.0360305	0.350982	8.80416	8.82768	8.38843	8.71965	8.42634	8.35747	8.40637	8.18742	8.22593	8.23416
P21127	CDK11B	+	1.57341	0.0739477	0.351056	8.89893	8.99712	9.44834	9.22296	8.85169	8.58454	8.61172	8.75128	8.95734	8.75888
O60884	DNAJA2	+	2.4788	0.0189523	0.351322	10.0972	10.3292	9.84495	10.2555	10.0834	9.74107	9.80399	9.72157	9.79366	9.79335
Q9BZX2	UCK2	+	1.71898	0.0587097	0.354335	7.27348	7.22891	7.69115	7.40919	7.24293	7.32168	6.88479	6.84881	6.96212	7.05659
Q92879	CELF1	+	2.19586	0.0284116	0.354945	8.07277	8.19489	8.21415	8.01904	7.86165	7.82034	7.50238	7.9255	7.65075	7.68881
O94826	TOMM70	+	1.48121	0.08601	0.355013	9.35162	8.538	9.03286	8.89122	8.92161	8.57677	8.54937	8.67328	8.45798	8.70285
P0C1Z6	TFPT	+	1.55883	0.075781	0.356024	5.63057	5.66801	5.35965	5.23456	5.12339	5.23553	5.15955	4.93364	5.09882	4.80852
O75691	UTP20	+	1.85325	0.0475515	0.356077	6.96679	7.18045	7.27769	7.37523	7.09604	7.01698	6.5753	6.64556	6.91309	6.96489
Q5JVF3	PCID2	+	1.73053	0.0575996	0.356163	6.17724	6.40236	6.14619	6.25393	5.94809	6.04836	6.04742	5.79528	5.57672	5.67921
P55769	SNU13	+	1.97388	0.0391854	0.356372	10.0288	10.2641	10.4502	10.2526	9.83718	9.84133	9.81803	9.751	9.79228	9.84837
P78345	RPP38	+	2.81564	0.0121649	0.356637	6.64542	6.65613	6.6945	6.51187	6.36413	6.27478	6.11794	6.20096	6.13513	6.36005
Q9UKZ1	CNOT11	+	2.10272	0.0325293	0.356678	6.70192	6.54731	6.58697	6.26008	6.69215	6.06055	6.29725	6.17221	6.08763	6.3874
P57678	GEMIN4	+	1.81855	0.0501792	0.35691	7.52427	7.11758	7.10508	7.2279	7.38018	7.10134	7.01948	6.71868	6.70576	7.0252
Q3T906	GNPTAB	+	1.74453	0.056402	0.356946	6.00925	6.54793	6.60541	6.38219	6.49558	5.86445	5.98575	6.17949	6.09402	6.13193
O96005	CLPTM1	+	2.05749	0.0345841	0.357147	8.49675	8.11911	8.47448	8.48465	8.3391	8.31292	8.00371	7.9953	7.89701	7.91941
Q9HCE1	MOV10	+	2.13763	0.031021	0.357205	9.30901	9.56984	9.42263	9.71148	9.46606	9.33424	9.19523	9.10127	8.88791	9.17436
O95835	LATS1	+	1.78452	0.052971	0.357383	7.02234	6.65812	6.72424	6.8727	6.40081	6.49589	6.36803	6.5097	6.25129	6.26639
P78344	EIF4G2	+	1.81648	0.0502939	0.358673	10.1362	10.1362	9.89015	10.4059	9.86695	9.867	9.88087	9.57531	9.69941	9.61934
Q2NL82	TSR1	+	2.0336	0.0358188	0.358792	7.49088	7.8139	7.65372	8.0136	7.61228	7.21183	7.32646	7.29471	7.4416	7.51581
O75880	SCO1	+	1.90687	0.0435116	0.35901	9.74507	9.4255	9.31283	9.78586	9.34648	9.15307	9.25346	9.00083	9.27094	9.14241
P62487	POLR2G	+	1.71872	0.0587097	0.35929	6.35283	6.51523	6.56519	6.86994	6.17409	6.21744	6.05066	6.2062	6.17888	6.02764
Q2TAY7	SMU1	+	1.70887	0.0596862	0.359367	8.72538	8.77413	9.26718	8.87184	8.56625	8.44131	8.41829	8.43981	8.62804	8.48048
Q7L2H7	EIF3M	+	3.26287	0.00699768	0.360663	6.83842	6.98903	6.90316	7.13875	7.07	6.53887	6.63838	6.55695	6.66977	6.73208
Q8N9N7	LRRC57	+	2.01068	0.0369795	0.361904	7.38272	7.1196	7.00943	6.96997	6.95395	6.81853	6.84424	6.73327	6.78422	6.44587
O15371	EIF3D	+	1.89618	0.0442088	0.362391	10.1425	10.1739	10.016	10.6122	10.2453	9.91985	9.87609	9.84397	10.0296	9.70845
Q8IYB3	SRRM1	+	2.07735	0.0336359	0.362969	7.54629	7.46071	7.43241	7.64562	7.25148	7.11451	6.99966	6.88434	7.36948	7.15368
Q8IWW6	ARHGAP12	+	1.46579	0.0879158	0.363002	5.86429	5.89911	5.94011	5.50163	5.61603	5.56116	5.68581	5.46143	5.05422	5.24353
Q99615	DNAJC7	+	1.85258	0.0475595	0.363579	8.51602	8.4818	8.42278	8.22436	8.78483	8.10864	7.87997	8.07545	8.26128	8.28656
Q9Y3D9	MRPS23	+	2.10934	0.0321979	0.363618	9.46244	8.9388	9.25367	9.40407	9.38295	8.85251	8.79797	8.99634	8.95627	9.02074
Q8TAD8	SNIP1	+	2.18432	0.0289445	0.36506	6.79877	6.57087	6.32943	6.71143	6.57094	6.30743	6.09477	6.16067	6.16267	6.43061
Q9Y314	NOSIP	+	1.78217	0.0531926	0.365167	6.58491	6.99154	6.76974	6.51232	6.54785	6.10401	6.43455	6.13492	6.49039	6.41666
Q9BSV6	TSEN34	+	1.48867	0.0849423	0.365593	6.94439	7.10598	6.9869	6.76393	6.33605	6.39068	6.41202	6.47865	6.40178	6.62616
Q9UNP9	PPIE	+	1.61832	0.068914	0.367206	7.91862	7.61143	7.56291	7.76601	7.51371	7.58738	7.37382	7.07464	7.46981	7.03099
Q9NUL7	DDX28	+	1.65853	0.0646974	0.367895	6.84033	6.48133	6.55896	6.91025	7.03642	6.48153	6.10028	6.45093	6.44454	6.51054
Q8IYB8	SUPV3L1	+	1.95462	0.0402742	0.369092	7.72275	7.29321	7.38203	7.39137	7.26505	6.7932	6.93186	7.14441	7.14054	7.19894
Q13155	AIMP2	+	1.67888	0.0623549	0.369405	6.81484	7.13807	6.90484	7.05177	6.82426	6.71566	6.89907	6.55933	6.23439	6.47829
Q8IUH3	RBM45	+	2.34898	0.0227205	0.370027	6.615	6.41868	6.57385	6.44626	6.46202	6.42637	5.93164	6.15886	6.16199	5.98681
Q9Y3C6	PPIL1	+	1.43217	0.0931303	0.370152	8.09878	8.83005	8.21383	8.53048	8.3573	8.05641	8.28326	7.83215	8.05103	7.95683
A7E2V4	ZSWIM8	+	2.41382	0.0206211	0.371223	7.96803	7.72364	7.71658	8.02438	7.98922	7.76062	7.4808	7.47092	7.41706	7.43634
Q9H8H2	DDX31	+	1.69778	0.0606745	0.371245	6.55484	6.50658	6.56276	6.80665	6.04378	6.15087	6.05923	6.13216	6.22339	6.05274
Q9H9A5	CNOT10	+	1.73933	0.0568408	0.37129	7.55094	7.67088	7.67746	7.83999	7.59201	7.58801	7.53394	7.25621	7.05112	7.04556
P55884	EIF3B	+	2.09082	0.0330466	0.371917	10.4252	10.436	10.0219	10.6321	10.3469	10.1031	9.97913	9.94625	10.0709	9.90314
Q9NPF5	DMAP1	+	1.5805	0.0732064	0.372771	6.74659	7.07998	7.02806	7.2181	6.89314	6.70006	6.41048	6.36844	6.98284	6.64021
Q9Y4E8	USP15	+	1.57691	0.0735077	0.372773	8.36944	8.4322	7.9561	8.55393	8.75524	8.14558	8.02078	7.91336	8.0419	8.08141
O60318	MCM3AP	+	1.48101	0.0860162	0.372792	6.58064	7.01503	6.75302	6.78248	6.57376	6.35643	6.75041	6.47867	6.21584	6.03963
Q9NYF8	BCLAF1	+	3.49203	0.0052465	0.374583	9.86202	9.93487	9.93939	9.89069	9.74912	9.47845	9.49317	9.33187	9.6506	9.5491
P17987	TCP1	+	1.91419	0.0429191	0.375641	12.2114	11.9494	12.233	12.5774	12.2125	11.8856	11.7695	11.7102	12.0605	11.8797
Q9Y295	DRG1	+	1.93116	0.0417378	0.375681	8.23193	8.63089	8.92073	8.64573	8.55903	8.16684	8.31016	8.30336	8.17831	8.15122
O43747	AP1G1	+	1.93617	0.0413699	0.375818	10.7881	10.598	10.3127	10.6395	10.3871	10.3775	10.3232	10.0173	10.1108	10.0175
Q9NVM9	INTS13	+	1.52432	0.0803288	0.376558	7.72307	8.1191	8.40185	7.77993	7.8119	7.59082	7.4191	7.77142	7.67307	7.49865
P14735	IDE	+	2.20436	0.0281623	0.376791	9.47851	9.54561	9.13626	9.69355	9.53545	9.10458	8.99589	9.2183	9.00976	9.17688
O75448	MED24	+	1.79538	0.0521023	0.37684	6.3136	6.37383	6.44036	6.25926	5.94603	5.83833	5.83359	5.60931	6.06872	6.09894
Q9Y6V7	DDX49	+	1.80971	0.0509084	0.377103	7.28151	7.86899	7.81687	7.72177	7.44902	7.43664	7.25555	7.15967	7.18511	7.21567
P41227	NAA10	+	2.02512	0.0362638	0.377383	7.81517	7.68013	7.84929	8.10615	7.64943	7.48189	7.26598	7.32514	7.70563	7.43461
Q8N668	COMMD1	+	3.42561	0.00564916	0.378231	6.58547	6.40952	6.49635	6.52916	6.5401	6.33731	6.17291	6.02651	6.03225	6.10048
Q9HAU5	UPF2	+	3.55088	0.0049225	0.380488	7.07133	7.11352	7.23822	7.1522	6.88737	6.75163	6.76632	6.70725	6.64649	6.68852
Q9UBB5	MBD2	+	1.50295	0.0830417	0.381053	7.55341	6.94866	7.59915	7.04118	7.51658	7.04079	6.85531	6.98964	7.041	6.82697
Q8NHQ9	DDX55	+	1.53108	0.0795051	0.381987	5.97293	6.42153	5.74367	5.98308	6.28933	5.73873	5.91438	5.7836	5.45618	5.60773
P17706	PTPN2	+	2.12186	0.031669	0.382059	7.78492	7.67041	7.3954	7.41936	7.83988	7.236	7.24207	7.10768	7.44281	7.17111
Q86U38	NOP9	+	1.98693	0.0383681	0.382201	6.88913	7.3035	7.40147	6.87386	6.97859	6.652	6.71259	6.73396	6.62757	6.80943
Q9Y5K6	CD2AP	+	1.47367	0.0869377	0.382727	8.3617	8.27907	8.45961	8.99091	8.3983	8.21263	7.95452	7.99326	8.3788	8.03675
Q8IZ21	PHACTR4	+	1.47753	0.0863517	0.38307	7.73586	7.33295	6.91598	7.45508	7.30034	7.14768	7.04274	6.87292	6.75352	7.008
Q71SY5	MED25	+	2.11633	0.0318622	0.385213	7.51306	7.69692	7.56795	7.11219	7.39765	7.13444	6.92623	7.02387	7.19068	7.08649
Q9P2N5	RBM27	+	3.06914	0.00894128	0.38617	7.74504	7.74091	7.84814	7.8097	7.49021	7.32353	7.30088	7.26531	7.49942	7.314
P09661	SNRPA1	+	2.80392	0.0123357	0.387176	10.1297	10.3032	10.5118	10.3148	10.0974	9.86734	9.91801	9.80185	10.004	9.82978
O00214	LGALS8	+	1.60729	0.0701764	0.38788	6.92201	6.36762	6.80252	7.04496	6.40475	6.35651	6.3228	6.3469	6.20149	6.37477
Q14978	NOLC1	+	1.93282	0.0416012	0.38932	9.06085	9.33092	8.93337	9.1211	8.97288	8.72686	8.52067	8.45826	8.76014	9.00661
P82930	MRPS34	+	1.5084	0.0824314	0.390114	9.85331	9.36522	9.5746	9.05469	9.57491	9.20681	9.02001	9.17195	8.85796	9.21543
Q15369	ELOC	+	1.64812	0.0656704	0.390425	9.00702	8.60931	8.48801	8.8271	8.45989	8.04958	8.12152	8.30346	8.5276	8.43702
Q96BZ8	LENG1	+	3.07321	0.00887181	0.3913	7.25447	7.12383	7.14854	6.90472	6.94148	6.7182	6.57783	6.77702	6.72651	6.61699
Q6P1X5	TAF2	+	1.80672	0.0511094	0.3913	7.56705	7.42513	7.17069	7.41782	7.00326	6.89611	6.67807	7.15227	7.01479	6.88621
Q9H3P2	NELFA	+	1.5312	0.0795051	0.391599	7.20118	6.9882	7.38406	7.36671	6.67489	6.57505	6.64041	6.90008	6.87346	6.66805
Q00613	HSF1	+	1.457	0.0893262	0.392202	8.35361	8.1533	8.01495	8.52199	7.62847	7.76861	7.74675	7.77198	7.76662	7.65736
Q5MIZ7	PPP4R3B	+	1.78517	0.0529384	0.392231	6.89765	7.46792	7.55977	7.57135	7.34401	6.86121	6.96355	6.98763	7.08804	6.97912
Q92917	GPKOW	+	1.71393	0.0591839	0.393165	7.89642	8.04135	7.94432	7.41011	7.63105	7.25191	7.30964	7.58185	7.28012	7.5339
Q92621	NUP205	+	3.30927	0.00662217	0.393318	9.10163	9.29875	9.26359	9.40834	9.18601	8.88649	8.97168	8.82529	8.91171	8.69655
Q13615	MTMR3	+	2.51574	0.0180118	0.393823	6.84719	6.84804	7.21256	6.94857	6.82767	6.5502	6.66633	6.59937	6.58552	6.31349
Q9Y6W5	WASF2	+	3.32009	0.00654757	0.393956	10.3974	10.5098	10.4651	10.6334	10.7449	10.0598	10.1726	10.1987	10.2378	10.1119
Q9Y5J1	UTP18	+	2.1983	0.0283094	0.39411	7.39595	7.6794	7.8545	7.6164	7.28722	7.26874	7.24886	7.1017	7.10647	7.13715
Q12789	GTF3C1	+	1.96852	0.0394432	0.394596	7.35542	7.26629	7.7147	7.62265	7.12552	7.01439	6.98352	7.19744	6.98935	6.92689
Q969X6	UTP4	+	2.19382	0.0285069	0.395582	6.89144	6.82983	7.25711	7.25498	7.07654	6.89442	6.68125	6.63011	6.55225	6.57395
O00471	EXOC5	+	2.08321	0.0333457	0.395918	8.0955	7.91515	7.76908	8.21426	7.60029	7.48156	7.48682	7.50372	7.63309	7.50949
Q96SB4	SRPK1	+	2.23146	0.0271376	0.396202	8.01036	8.19627	8.15894	8.25894	7.83792	7.92377	7.70411	7.78087	7.50274	7.56993
Q9H9Q4	NHEJ1	+	1.65771	0.0647398	0.396349	6.02079	6.69451	6.35676	6.66	6.59535	5.98517	6.15774	6.17139	5.86867	6.16269
Q14254	FLOT2	+	1.46774	0.0876228	0.396949	10.5488	10.1547	10.6444	10.2256	10.6615	9.86487	9.84127	9.91965	10.2083	10.4162
Q68E01	INTS3	+	2.41751	0.0205122	0.39733	7.6372	7.86345	7.95044	7.49607	7.47188	7.35982	7.29734	7.27653	7.27188	7.22681
Q8WX92	NELFB	+	1.98141	0.0387294	0.397997	8.15338	7.93818	8.26526	8.29473	7.68371	7.61832	7.58258	7.71173	7.77881	7.65383
Q9Y4R8	TELO2	+	1.65657	0.064841	0.398122	7.79624	7.74074	7.1378	7.73659	7.78102	7.45617	7.22024	7.06219	7.24047	7.22271
Q9NX76	CMTM6	+	1.64447	0.0660084	0.398298	8.06713	7.69213	7.40041	7.81505	7.50043	7.33917	7.2226	7.03915	7.5023	7.38043
Q9Y5J9	TIMM8B	+	1.56989	0.0744262	0.399403	8.22871	8.49408	8.53797	8.42241	8.26229	7.77666	7.72124	8.04686	7.9283	8.47537
Q9BPX5	ARPC5L	+	1.62258	0.06839	0.399473	10.3341	9.92192	9.79301	10.2666	10.0755	9.87505	9.87943	9.67357	9.64102	9.32473
O00231	PSMD11	+	2.81087	0.0122263	0.400088	11.3201	11.2736	11.2263	11.6441	11.1933	10.9303	10.8571	10.9221	10.9262	11.0213
Q92665	MRPS31	+	2.25519	0.026296	0.400614	7.91765	7.53394	7.92075	7.51847	7.77766	7.26303	7.30898	7.36514	7.18835	7.53991
Q99575	POP1	+	2.98629	0.00991626	0.400752	7.84283	7.70182	7.68492	7.9412	7.54389	7.29703	7.26471	7.26745	7.42347	7.45824
Q99653	CHP1	+	2.02661	0.0362318	0.401131	9.93032	9.71961	9.43114	9.65593	9.37778	9.24557	9.08472	9.34105	9.07138	9.3664
P06733	ENO1	+	3.96003	0.00304972	0.401504	15.1895	15.2107	14.9976	14.9938	15.1203	14.6172	14.6947	14.6384	14.7641	14.7899
P62314	SNRPD1	+	1.47852	0.0862079	0.402705	10.9993	11.4393	11.3427	11.1482	10.7293	10.6415	11.0103	10.6197	10.8749	10.4988
Q96CM8	ACSF2	+	1.50806	0.0824465	0.402862	6.24602	6.38277	5.80595	6.30986	6.15169	6.12988	5.69866	5.81402	5.83334	5.40608
Q9Y6D5	ARFGEF2	+	2.55664	0.0169796	0.402997	9.40044	9.30728	8.94281	9.0671	9.20788	8.94098	8.83405	8.72199	8.73793	8.67557
P05198	EIF2S1	+	1.86321	0.046726	0.403059	11.7563	12.318	11.6707	11.817	11.7983	11.5336	11.6672	11.3608	11.3839	11.3995
P23526	AHCY	+	2.33137	0.0233817	0.403763	12.3487	12.9436	12.7789	12.6858	12.5435	12.202	12.2339	12.2566	12.2483	12.3408
Q8N8A6	DDX51	+	2.10111	0.0325879	0.404625	6.59894	6.68269	6.93928	6.56025	6.35181	6.27345	6.26896	6.23518	6.35641	5.97585
P08708	RPS17	+	2.8452	0.0117436	0.406261	8.24486	8.30481	8.27179	8.26096	8.33319	8.0601	8.10153	7.72165	7.76786	7.73317
P51659	HSD17B4	+	1.51886	0.0809861	0.407266	11.7779	11.0518	11.1356	10.9679	11.485	10.909	10.7688	10.8522	10.8941	10.9578
Q14444	CAPRIN1	+	2.60973	0.0156282	0.407325	9.96834	10.0088	9.81926	10.1763	10.064	9.81449	9.63766	9.37787	9.65487	9.51512
Q96DV4	MRPL38	+	1.44582	0.0911048	0.4075	9.63145	8.88957	9.33881	8.76894	9.24099	8.7899	8.61797	8.87985	8.74324	8.80131
Q6ICG6	KIAA0930	+	1.59154	0.0720626	0.408173	7.73424	7.87562	7.24199	7.5803	7.21271	6.93927	7.09826	7.36999	7.12367	7.07281
Q9NXF1	TEX10	+	1.86212	0.0468038	0.408289	7.28837	7.5001	7.73964	7.88282	7.24454	7.20224	7.18632	7.10721	7.12825	6.99001
Q8NI27	THOC2	+	2.26288	0.0259268	0.408564	7.8981	8.09898	7.96944	8.26545	7.88477	7.65372	7.65094	7.32974	7.83497	7.60456
Q16626	MEA1	+	1.46823	0.0875918	0.409391	7.14057	7.23909	7.35971	6.92874	7.07706	6.83755	6.5005	7.15424	6.34603	6.85991
Q8IWV8	UBR2	+	2.7096	0.0137173	0.409459	7.78647	7.731	7.37908	7.55135	7.76803	7.30373	7.08234	7.23789	7.34764	7.19705
Q15024	EXOSC7	+	3.08828	0.00869244	0.410129	7.47839	7.2274	7.352	7.39942	7.45742	7.07872	6.84522	7.152	6.81652	6.97152
Q9NU19	TBC1D22B	+	1.97418	0.0391854	0.410411	6.70853	6.43367	6.57419	6.80221	6.31602	6.29968	5.97645	6.33673	5.91958	6.25011
Q9NZ09	UBAP1	+	1.80194	0.0514946	0.411706	6.75519	6.53748	6.94894	7.0133	6.32651	6.39162	6.27299	6.15907	6.31468	6.38453
Q9ULK4	MED23	+	2.49547	0.0184376	0.411822	7.24971	7.09485	7.60889	7.18164	7.08114	6.78394	6.80695	6.84864	6.80321	6.91436
P30519	HMOX2	+	2.10247	0.0325293	0.411931	8.27483	7.98102	7.6644	8.0419	8.23105	7.59827	7.52453	7.55275	7.74855	7.70945
Q96RQ1	ERGIC2	+	1.69456	0.0609308	0.412082	6.87917	6.9682	6.71239	7.12942	6.42904	6.40384	6.59333	6.57691	6.20265	6.28108
O95786	DDX58	+	1.57774	0.0733997	0.41458	9.74839	9.98592	9.16904	9.64126	9.63825	9.32029	9.46083	9.0657	9.07866	9.18449
Q86UK7	ZNF598	+	2.05109	0.034932	0.416621	8.43265	8.02433	7.81864	8.22675	8.17813	7.93684	7.78345	7.68031	7.57806	7.61873
Q9NSD9	FARSB	+	1.49959	0.0834232	0.416894	9.80637	10.4076	10.2856	10.0011	9.91672	9.76167	9.90091	9.68052	9.236	9.75387
Q9H1A3	METTL9	+	1.43679	0.0924306	0.417534	6.65704	6.00699	6.453	6.1815	6.9179	5.98544	6.0356	6.15559	5.9478	6.00432
O75150	RNF40	+	1.86827	0.0463588	0.417811	7.49546	7.63018	8.17545	7.50478	7.66539	7.15604	7.19429	7.39533	7.33369	7.30285
Q9NQZ2	UTP3	+	2.47279	0.0190411	0.418385	7.41742	7.58796	7.87774	7.82713	7.47621	7.33634	7.1139	7.1988	7.2966	7.14891
Q13503	MED21	+	1.62835	0.067716	0.418406	5.76265	5.69207	6.15628	5.97514	5.66294	5.50747	5.11598	5.50289	5.78742	5.24329
P45974	USP5	+	2.09897	0.032692	0.419067	10.868	11.0409	10.8462	11.2963	10.6195	10.4738	10.5429	10.5195	10.6399	10.3993
O43847	NRDC	+	1.52177	0.080639	0.419867	9.21805	9.05725	8.44414	8.74822	8.99359	8.68968	8.56495	8.25114	8.29572	8.56044
P07199	CENPB	+	1.73227	0.0574494	0.419967	7.28197	7.66737	7.66308	6.93876	7.31541	7.01408	6.99626	6.99787	6.97104	6.78751
Q14318	FKBP8	+	2.42955	0.0201031	0.420297	8.90843	9.18712	8.75228	9.15469	9.04891	8.55762	8.53548	8.39678	8.68008	8.77998
Q8TCS8	PNPT1	+	1.64846	0.0656476	0.420997	9.16216	8.7007	9.43084	9.35919	8.89062	8.60415	8.51005	8.79378	8.77685	8.75369
Q01167	FOXK2	+	2.94115	0.0103183	0.421612	7.39061	7.32384	7.45794	7.22622	7.01932	6.9196	6.71721	6.85888	6.88328	6.9309
O95602	POLR1A	+	3.17951	0.00770599	0.421698	7.63617	7.87756	7.95631	7.87029	7.6378	7.44563	7.35954	7.22372	7.38722	7.45353
Q6P1N9	TATDN1	+	1.45161	0.0901396	0.42217	6.75336	6.73101	6.48262	6.81515	5.97656	6.34622	6.16578	5.96629	6.10644	6.06311
O95104	SCAF4	+	2.07845	0.0335909	0.423377	7.93445	7.75745	7.70618	8.11678	7.54408	7.32306	7.39268	7.19228	7.63263	7.40139
Q9BTX1	NDC1	+	1.65335	0.0652341	0.423391	6.25643	6.51666	6.65376	6.27014	6.27551	6.21619	6.27751	5.59403	5.82875	5.93907
Q7L1V2	MON1B	+	1.57875	0.0733796	0.423524	6.77285	7.18531	6.43488	6.65547	7.00082	6.50446	6.33879	6.5447	6.07785	6.46591
O00422	SAP18	+	2.27019	0.0256232	0.423652	8.93091	9.39299	9.42465	9.29285	9.00024	8.88643	8.86022	8.66989	8.82889	8.67795
Q92797	SYMPK	+	2.00279	0.0373885	0.425106	7.51639	7.58764	8.08123	7.81218	7.36982	7.25919	7.25209	7.2363	7.31835	7.1758
P23193	TCEA1	+	1.81775	0.0501973	0.425229	10.0939	9.8811	9.88789	9.84908	9.51999	9.49049	9.40062	9.03851	9.63363	9.54258
P18754	RCC1	+	2.89165	0.011056	0.426238	11.025	11.2248	11.1095	10.9098	10.7219	10.6119	10.5887	10.5618	10.5083	10.5891
Q9Y5Y5	PEX16	+	2.08285	0.0333527	0.426491	6.84485	7.23481	6.72316	6.94075	6.66443	6.32465	6.30794	6.61077	6.63309	6.3991
Q09161	NCBP1	+	1.6426	0.0661398	0.428249	6.3132	6.38657	6.86753	6.94103	6.34077	6.15521	6.03658	6.00298	6.37628	6.1368
Q9ULS5	TMCC3	+	1.67161	0.0630698	0.428768	6.53784	6.53204	6.17968	6.06217	6.68886	5.6342	6.06675	6.11362	5.91996	6.12221
O75909	CCNK	+	2.40013	0.0210108	0.429383	8.03732	8.31642	8.19827	8.23573	7.93022	7.91492	7.86752	7.49851	7.56431	7.72578
O15372	EIF3H	+	2.33047	0.0234072	0.429459	9.888	9.82488	9.6828	10.2937	9.87915	9.54412	9.53031	9.33043	9.5673	9.44911
Q6UX04	CWC27	+	3.44763	0.00548126	0.429486	6.31012	5.97716	6.16551	6.17254	6.29398	5.60496	5.76466	5.8162	5.84324	5.74282
P82921	MRPS21	+	2.21897	0.0276228	0.429701	7.47324	7.01839	7.3001	6.9107	6.90875	6.65687	6.78482	6.66899	6.63811	6.71387
Q9BQ04	RBM4B	+	1.564	0.0752182	0.42983	10.0251	10.319	10.2587	9.67978	9.55954	9.50421	9.51867	9.38288	9.63873	9.64843
Q7L5Y9	MAEA	+	1.93766	0.0412965	0.430346	5.99096	5.70778	5.69482	5.45678	5.86237	5.54689	5.29066	5.22321	5.4913	5.00894
Q9H1I8	ASCC2	+	3.68072	0.00427946	0.431662	8.34446	8.36422	8.41065	8.61128	8.27774	8.058	8.04105	7.97576	7.87238	7.90285
Q6P1L8	MRPL14	+	2.153	0.0304814	0.432629	8.40454	7.95418	8.16407	7.80845	7.82594	7.63881	7.61842	7.6503	7.65297	7.43353
Q3SXM5	HSDL1	+	1.53355	0.07915	0.432713	8.43315	8.13138	7.65478	7.62523	7.67808	7.54589	7.45783	7.48543	7.46847	7.40143
Q96T76	MMS19	+	2.75928	0.0130318	0.432727	9.3803	9.26962	9.27322	9.07028	8.87414	8.82251	8.7774	8.68145	8.73358	8.68899
Q13823	GNL2	+	1.99724	0.0378061	0.433036	6.53792	6.3024	6.80227	6.8549	6.60244	6.32507	6.00672	5.96621	6.28083	6.35592
Q9UMZ2	SYNRG	+	2.51966	0.0179171	0.4333	7.38911	6.85822	7.41448	7.26206	7.19561	6.85721	6.79998	6.69837	6.77939	6.81803
Q15813	TBCE	+	1.55315	0.0765263	0.43421	7.91916	7.27044	7.7189	7.77696	7.16915	7.30948	6.90233	7.11968	7.17685	7.17521
Q9UNZ2	NSFL1C	+	1.44107	0.0917466	0.434492	11.936	11.6656	10.9557	11.346	11.7086	11.0107	11.0763	11.0904	11.0615	11.2006
Q9UIM3	FKBPL	+	3.18044	0.00770599	0.436015	6.69791	6.94971	6.58818	6.67313	6.60234	6.38126	6.10282	6.2755	6.23395	6.33768
O15269	SPTLC1	+	2.068	0.03406	0.436488	9.84172	9.60074	9.96526	9.58355	9.48096	9.5269	9.24269	9.32399	8.9791	9.21711
Q9BSD7	NTPCR	+	1.76983	0.0542144	0.436707	9.18537	8.6631	8.91786	8.90982	8.36438	8.25626	8.36799	8.39102	8.52507	8.31667
O60293	ZFC3H1	+	1.67395	0.0628695	0.437479	4.85524	5.35456	4.85343	5.09676	4.77365	4.22859	4.52728	4.89867	4.6325	4.4592
P22102	GART	+	2.77315	0.0128114	0.437625	11.3642	11.1941	11.3632	11.6512	11.3121	10.9287	10.8891	10.7829	11.1337	10.9623
Q96G21	IMP4	+	1.98865	0.0382693	0.437697	8.40154	8.59801	8.8848	8.82067	8.26088	8.26034	8.06624	8.19432	8.26611	7.99041
Q12899	TRIM26	+	1.46732	0.0876736	0.437957	8.81348	9.17524	8.2789	8.83815	9.20171	8.46246	8.39312	8.28234	8.51825	8.46152
Q8TAT6	NPLOC4	+	1.56237	0.0753822	0.43796	10.094	9.32843	9.5758	10.0533	9.41425	9.31314	9.15725	9.24775	9.28617	9.27165
Q8IWA4	MFN1	+	2.09704	0.0327576	0.437988	6.98581	7.5368	7.35246	7.12244	6.99172	6.71323	6.90372	6.81744	6.53777	6.82713
Q04323	UBXN1	+	2.10411	0.0324869	0.438209	10.5542	10.2407	10.5834	9.91308	10.2542	9.90088	9.82078	9.93007	9.8888	9.81395
Q12788	TBL3	+	3.08675	0.00870912	0.438918	8.31905	8.41514	8.3551	8.45692	8.05299	7.90882	7.7086	7.88662	7.98068	7.91989
Q9UBQ5	EIF3K	+	2.57255	0.0165852	0.439322	9.70553	9.80039	9.7732	10.0555	9.8032	9.20906	9.33345	9.33261	9.70499	9.3611
O43617	TRAPPC3	+	1.91481	0.0429075	0.439918	10.2935	10.1003	9.5415	10.1104	10.1807	9.65081	9.65275	9.60491	9.45234	9.66596
Q8IXH7	NELFCD	+	1.58417	0.0727651	0.44065	7.97872	7.76323	8.27926	8.36059	7.6863	7.40591	7.41541	7.72294	7.84811	7.47249
Q9Y3E7	CHMP3	+	2.06093	0.0343604	0.440757	8.47538	8.04128	7.79881	8.11798	8.37602	7.81187	7.65677	7.82429	7.62075	7.69201
O15021	MAST4	+	2.27372	0.0255037	0.441016	6.61046	6.33922	6.72597	6.23727	6.24212	5.86573	6.17182	5.92084	5.904	6.08757
P78406	RAE1	+	1.45688	0.0893262	0.442234	8.2157	8.69175	8.98179	8.19892	8.15669	7.80867	7.97506	8.0354	8.07836	8.1362
Q9Y5Q9	GTF3C3	+	1.48945	0.0848368	0.443132	7.49136	7.21381	8.12075	7.90052	7.35561	7.14074	7.13825	7.2112	7.22734	7.14885
Q8NB90	SPATA5	+	2.13584	0.031044	0.444115	8.56037	8.52281	8.12457	8.39025	8.05617	8.0859	7.97563	7.91395	7.70966	7.74845
Q01844	EWSR1	+	1.59008	0.0722139	0.445277	10.3317	10.2723	10.385	10.6014	10.0725	10.1777	10.2475	9.62903	9.8066	9.57569
Q8NFH4	NUP37	+	1.63983	0.0663258	0.445528	7.96751	8.38765	8.10914	8.65193	8.18477	8.04789	7.97872	7.83377	7.44633	7.76664
P07384	CAPN1	+	2.2017	0.0282196	0.446058	13.1641	12.9421	13.3727	12.7025	12.9194	12.568	12.5478	12.7229	12.4757	12.556
P15170	GSPT1	+	2.03997	0.0354408	0.446583	9.86833	9.79734	9.28038	9.84499	9.65489	9.47075	9.16204	9.03153	9.27844	9.27027
P84085	ARF5	+	1.66983	0.0632571	0.447413	9.97652	9.44214	10.1789	9.63858	9.96931	9.39549	9.26192	9.54653	9.60792	9.15656
Q8N3C0	ASCC3	+	3.60344	0.00458675	0.44791	8.85552	8.76585	9.01171	9.06612	8.7841	8.56218	8.45913	8.49224	8.38584	8.34435
O43716	GATC	+	2.01719	0.036771	0.448873	6.95633	6.71575	7.32055	7.23377	6.82626	6.45937	6.39105	6.70264	6.71251	6.54272
P51149	RAB7A	+	1.51367	0.0817969	0.449151	12.5409	11.6766	11.8529	11.8977	12.34	11.7933	11.5821	11.4838	11.6771	11.5259
P82914	MRPS15	+	2.36849	0.0220923	0.449662	7.89861	7.54603	7.77831	7.72123	7.6859	7.30065	7.39611	6.93217	7.23466	7.51819
Q13535	ATR	+	1.44237	0.0916214	0.449691	6.17842	6.29522	6.86015	6.81003	6.04694	5.95832	5.94382	6.23096	5.9617	5.8475
Q8N7H5	PAF1	+	2.79051	0.0125307	0.450434	7.93169	8.10809	8.39398	7.96336	7.94855	7.73868	7.51024	7.53904	7.66369	7.64185
P82932	MRPS6	+	1.80623	0.0511413	0.451709	8.59064	8.16647	8.2663	7.96845	8.63578	7.69699	8.08193	7.75847	7.81089	8.02082
Q6I9Y2	THOC7	+	2.10062	0.0325879	0.45176	6.98368	7.13275	7.33889	7.28052	6.91743	6.6152	6.70411	6.34619	6.94713	6.78184
Q9NQ55	PPAN	+	2.21851	0.0276334	0.451948	7.91122	8.12184	7.88253	7.70667	7.48775	7.57689	7.3054	7.29306	7.24552	7.4294
O60573	EIF4E2	+	2.40401	0.0209075	0.452037	5.47963	5.62718	5.63802	6.10378	5.63358	5.30958	5.34646	5.25044	5.14212	5.17342
Q99447	PCYT2	+	1.7363	0.0570783	0.452249	8.74597	8.34293	9.01985	8.24721	8.32303	8.11252	8.11383	8.18499	7.99931	8.00709
Q9UHR5	SAP30BP	+	2.27883	0.0253321	0.455081	7.61533	7.5626	7.92898	7.37353	7.39546	7.31604	6.98635	7.15127	7.18707	6.95976
Q13769	THOC5	+	3.72531	0.00406184	0.456438	7.22596	7.42017	7.34833	7.4062	7.46489	6.98593	7.01128	6.72346	7.01237	6.85031
O96008	TOMM40	+	2.52346	0.0178689	0.457312	8.23705	8.15308	8.55844	8.07818	8.10171	7.74246	7.52575	7.854	7.84884	7.87085
Q9H7D7	WDR26	+	3.45669	0.00547786	0.457577	9.13018	8.94496	9.22006	9.05362	9.03563	8.77928	8.46578	8.52468	8.57958	8.74724
Q8IXI1	RHOT2	+	1.76888	0.0542948	0.45814	9.01553	8.48505	8.7098	9.19782	8.48935	8.35721	8.13299	8.39463	8.44514	8.27689
Q7Z5L9	IRF2BP2	+	1.79237	0.0522617	0.458348	9.31658	9.06568	9.83263	9.29247	9.14213	8.79809	8.81518	9.14344	8.84228	8.75877
Q9BYD6	MRPL1	+	1.71896	0.0587097	0.458978	7.93413	7.61977	7.54636	7.27792	7.21962	7.26352	6.892	7.08434	6.82044	7.24262
Q643R3	LPCAT4	+	2.54858	0.0171287	0.459237	5.75526	5.78693	5.9137	6.21402	6.24958	5.49463	5.59455	5.56468	5.53068	5.43879
Q96ER9	CCDC51	+	1.80268	0.0514861	0.459324	6.50644	6.77164	7.29926	6.87064	6.94283	6.50132	6.65921	6.42407	6.29497	6.21462
Q15061	WDR43	+	2.13672	0.031021	0.459989	7.99293	8.32106	8.48621	8.70656	8.21166	7.98472	7.93011	7.93309	7.83529	7.73526
Q96I25	RBM17	+	2.64083	0.0150954	0.461172	8.09807	8.33199	8.35815	8.31905	7.90602	7.82259	7.66321	7.55883	7.87657	7.78622
Q9UL03	INTS6	+	1.73726	0.0570326	0.461993	6.05103	6.43493	6.64644	6.24743	5.80488	5.75644	5.72534	5.84512	5.93704	5.61081
Q13206	DDX10	+	1.80514	0.0512447	0.462966	6.8814	7.2052	7.14431	6.97504	6.52026	6.75704	6.55658	6.2826	6.27721	6.53795
P49005	POLD2	+	1.87938	0.0454942	0.463091	6.31584	6.9873	6.72945	6.30515	6.6291	5.9981	6.02387	6.07927	6.17886	6.37128
Q96GM8	TOE1	+	1.65831	0.0646974	0.463974	8.75232	7.93449	8.12094	8.05649	8.28681	7.64505	7.54963	7.85708	7.76771	8.01173
Q9BTL3	RAMAC	+	1.49555	0.083938	0.464138	6.93334	7.18632	6.27785	6.62199	6.32328	6.26163	6.12324	6.25128	6.10323	6.2827
P49368	CCT3	+	2.43732	0.0199041	0.465628	12.4138	12.1487	12.447	12.797	12.4101	12.0031	11.8605	11.924	12.1549	11.9459
Q15650	TRIP4	+	1.50701	0.0825966	0.46585	8.07367	7.72511	7.83799	7.78807	8.03164	7.86872	7.75289	7.32751	7.12973	7.04837
Q9HD42	CHMP1A	+	1.67936	0.0623367	0.466339	10.4567	10.2183	9.51917	9.9617	9.97018	9.66501	9.61909	9.56719	9.39296	9.55007
Q9BUL8	PDCD10	+	1.6416	0.0661398	0.466409	10.8235	10.0749	10.8651	10.25	10.654	10.045	9.90486	10.2218	10.0943	10.0695
P53701	HCCS	+	2.095	0.0328306	0.466422	6.24464	6.46651	6.0486	6.74497	6.48363	6.04344	6.02448	5.84149	5.7313	6.01553
O00148	DDX39A	+	2.079	0.033569	0.466853	7.0511	7.338	7.66542	7.05569	7.06514	6.60823	6.8481	6.64163	6.88097	6.86215
Q9NVU7	SDAD1	+	2.04152	0.0353769	0.466944	7.65664	7.79283	7.44193	7.97649	7.39045	7.43411	7.09228	7.30187	7.12868	6.96668
Q96C10	DHX58	+	2.85516	0.011604	0.467662	6.65853	6.69731	6.5861	6.25443	6.44901	6.17284	6.15919	6.00119	5.87552	6.09832
O75190	DNAJB6	+	1.67576	0.0626648	0.467743	9.45459	8.62565	8.68107	9.21421	8.96363	8.4549	8.44625	8.57746	8.45358	8.66825
O14548	COX7A2L	+	2.91949	0.0105606	0.468228	7.51597	7.1405	7.41641	7.17216	7.5868	6.8012	6.95745	6.95883	6.93153	6.84169
Q15633	TARBP2	+	2.65123	0.0149453	0.468241	6.7724	7.25942	6.95465	7.03842	6.79531	6.4213	6.49308	6.49864	6.36232	6.70366
O95429	BAG4	+	2.04941	0.0350097	0.468451	6.86935	6.61676	6.74894	6.43634	6.56293	6.58037	6.08684	6.21348	5.88421	6.12717
Q15648	MED1	+	2.1219	0.031669	0.468615	8.60119	8.56198	9.12326	8.67982	8.50317	8.36251	8.33443	8.13617	8.30676	7.98649
Q9BUW7	BBLN	+	1.60624	0.0702571	0.468877	8.38047	7.74452	7.97716	7.53017	7.46024	7.32478	7.47294	7.29474	7.34228	7.31345
Q9ULJ6	ZMIZ1	+	1.57823	0.0733997	0.468908	7.8427	6.96242	7.51723	7.4492	7.4117	7.30564	6.85703	7.07349	6.74636	6.85618
Q96PZ0	PUS7	+	2.13327	0.031149	0.469508	8.10182	7.62082	8.08279	8.10429	7.63838	7.58583	7.52934	7.37124	7.4941	7.22005
Q9UPY3	DICER1	+	2.87255	0.0113337	0.469813	7.82545	7.59748	7.53923	7.52954	7.47083	7.32317	7.28981	6.96486	7.0162	7.01942
Q9NP66	HMG20A	+	2.43982	0.0198611	0.470941	6.67969	6.71085	7.10293	6.84999	6.85454	6.32942	6.05401	6.52542	6.5469	6.38754
Q9UKV5	AMFR	+	1.72783	0.0578782	0.471009	8.4241	8.32907	7.62736	8.09653	7.82589	7.50163	7.43885	7.7361	7.56889	7.70245
Q9Y266	NUDC	+	1.53832	0.07839	0.471343	10.4806	10.0771	9.93316	10.8332	10.2654	9.95338	9.73014	9.58764	9.99931	9.96227
O43572	AKAP10	+	1.95162	0.0404435	0.471536	6.86311	6.73877	6.71049	6.44681	6.54474	6.28835	6.14797	6.58392	6.0949	5.8311
P61421	ATP6V0D1	+	1.47631	0.0864904	0.472191	9.19198	8.95938	8.27278	8.85094	9.25144	8.61051	8.44174	8.24013	8.41307	8.46011
Q9NWU5	MRPL22	+	2.18996	0.028685	0.472195	8.51948	7.88956	8.34247	7.92461	8.06557	7.7932	7.70601	7.56725	7.59584	7.71843
O95571	ETHE1	+	2.27038	0.0256232	0.473132	11.2925	11.3539	10.9811	11.1921	11.0097	10.8331	10.9429	10.7168	10.3561	10.6147
Q969S3	ZNF622	+	2.14427	0.0308599	0.473351	8.13235	7.44926	7.79163	7.91065	7.77073	7.54446	7.44597	7.26789	7.29769	7.13185
Q6P158	DHX57	+	1.96918	0.0394181	0.47356	7.88103	7.5607	7.85853	8.13812	7.65009	7.53535	7.42983	7.54891	7.15625	7.05033
Q5RKV6	EXOSC6	+	4.23231	0.00250355	0.474048	8.82469	8.7314	8.71703	8.61231	8.71418	8.3182	8.10392	8.16366	8.25171	8.39187
Q9Y2S7	POLDIP2	+	2.26669	0.0257401	0.474128	8.1755	8.03911	8.68954	8.16287	8.11774	7.69072	7.61997	7.90095	7.79522	7.80725
Q9NVP1	DDX18	+	2.02332	0.0363389	0.474918	7.73771	8.06016	8.43715	7.8668	7.77452	7.52619	7.33283	7.4804	7.68343	7.4789
P48643	CCT5	+	1.85325	0.0475515	0.475034	11.4342	11.2188	11.4449	12.0039	11.4478	11.0356	10.9019	10.8469	11.2782	11.1118
Q12996	CSTF3	+	1.69319	0.060959	0.475052	8.01605	8.51808	8.79976	8.72074	8.28548	7.98472	7.96817	7.94651	8.2789	7.78654
Q9P0J7	KCMF1	+	1.99475	0.0378795	0.475244	8.24058	7.71355	7.7732	7.86165	7.44103	7.48657	7.21699	7.35584	7.41609	7.17829
Q9NQZ5	STARD7	+	1.80764	0.0510254	0.475297	7.8411	7.79127	7.51214	7.61481	7.68275	7.16282	6.85112	7.30601	7.0421	7.70355
Q96QC0	PPP1R10	+	2.83651	0.0118777	0.476608	6.63651	6.76235	7.03102	6.70611	6.5313	6.4553	6.28012	6.17564	6.13603	6.23715
Q14690	PDCD11	+	2.59691	0.015944	0.477861	8.37981	8.65027	8.63298	8.79679	8.20674	8.091	8.01114	7.95258	8.13242	8.09015
Q5JSZ5	PRRC2B	+	1.55279	0.0765584	0.477984	6.88587	6.82691	7.11407	6.92405	6.39403	6.4509	6.03021	6.76536	6.09457	6.41398
P40692	MLH1	+	2.15679	0.0302959	0.478354	7.24897	7.72017	7.81298	7.76728	7.65434	7.24562	7.26324	7.27768	7.20248	6.82295
P62699	YPEL5	+	2.55889	0.0169236	0.479098	6.26931	6.68173	6.49985	6.46629	6.28488	6.1176	6.08644	5.80395	5.71967	6.0789
Q96G03	PGM2	+	1.59255	0.0719259	0.47966	12.2092	11.3856	11.4442	11.334	11.468	11.0844	10.9493	11.2832	11.1874	10.9383
Q5VWN6	TASOR2	+	1.54129	0.0781007	0.481394	5.91727	6.17544	6.16459	5.48334	5.7588	5.3669	5.5656	5.77519	5.01777	5.367
Q9BYD3	MRPL4	+	2.22967	0.0271882	0.48174	8.16095	7.53335	7.82714	7.66815	7.75633	7.27316	7.03163	7.42835	7.35069	7.45339
Q9H0V9	LMAN2L	+	2.2796	0.0253321	0.483749	7.52492	8.03412	7.70226	7.44859	7.45875	7.22913	7.35977	7.01447	7.03907	7.10746
Q8N884	CGAS	+	1.53947	0.0782693	0.483795	6.78337	7.08143	6.98305	7.68433	7.2286	6.57567	6.38723	6.59862	6.97032	6.80996
Q96A72	MAGOHB	+	3.79061	0.00373668	0.484063	8.66114	8.70838	8.52656	8.73507	8.575	8.23678	8.35945	8.04561	8.05288	8.09112
Q13277	STX3	+	2.41236	0.0206573	0.484531	7.09361	7.11636	6.74494	6.71803	6.72512	6.34872	6.17872	6.38969	6.39419	6.66408
P06400	RB1	+	1.57304	0.0739802	0.485556	6.6187	6.13703	6.99219	6.279	6.7257	6.27004	5.73379	6.15807	6.0232	6.13975
Q9H7H0	METTL17	+	1.78997	0.0524743	0.485756	6.76119	6.4608	6.88493	6.32158	6.62472	6.3613	6.0793	6.46008	5.86277	5.86098
Q9BWH6	RPAP1	+	1.73054	0.0575996	0.485778	6.91795	7.23114	7.29107	6.77797	6.97377	6.65862	6.93567	6.67112	6.23393	6.26366
Q9Y399	MRPS2	+	2.23333	0.0270588	0.486121	9.55871	9.08084	9.41173	9.15837	8.90866	8.71494	8.59304	8.84986	8.63473	8.89512
Q9H9J2	MRPL44	+	2.20922	0.0280732	0.486377	7.81626	7.09203	7.37995	7.41526	7.53731	7.18917	6.89196	6.95404	6.8389	6.93485
P41214	EIF2D	+	1.82776	0.0494197	0.486404	7.95529	7.63714	7.73314	8.26789	7.46679	7.4249	7.21707	7.22554	7.57177	7.18894
Q9HCE0	EPG5	+	1.86698	0.0464737	0.486626	6.4586	7.08942	6.76042	6.50025	6.66138	6.50993	6.335	6.01646	5.93057	6.24498
P24941	CDK2	+	2.12344	0.031641	0.487203	7.25311	7.2744	7.65898	7.81506	7.62589	7.32046	6.89882	6.88068	7.0905	7.00096
O14981	BTAF1	+	1.93869	0.0412626	0.487459	7.50386	8.00063	7.2244	7.78738	7.72241	7.41298	7.12669	7.19045	7.05147	7.0198
P51003	PAPOLA	+	2.18196	0.0290632	0.487516	7.70455	8.2129	8.24878	8.24423	7.76279	7.48214	7.56941	7.38235	7.63228	7.66947
O43768	ENSA	+	3.08423	0.00874599	0.487712	9.82291	9.59012	9.65216	9.87868	10.0454	9.2223	9.2662	9.24792	9.48078	9.33356
Q00169	PITPNA	+	1.80922	0.050941	0.488275	6.4913	6.40721	6.65479	7.08071	6.86487	6.22615	6.41108	5.8244	6.30064	6.29523
Q9BVI4	NOC4L	+	3.36338	0.00613509	0.488615	7.23616	7.26306	7.10639	7.24424	7.06933	6.97679	6.61515	6.71646	6.55132	6.61638
Q8WU90	ZC3H15	+	2.05437	0.034772	0.488781	9.01119	9.16485	9.6489	9.15892	9.0056	8.79065	8.80269	8.83373	8.40103	8.71745
Q9H1P3	OSBPL2	+	1.89708	0.0442009	0.489566	7.0486	6.46709	6.36467	6.51989	6.58727	6.29277	6.38247	6.02951	5.91635	5.9186
P61599	NAA20	+	1.78264	0.0531615	0.490007	6.7624	6.6308	7.23458	6.50286	6.61988	6.29819	6.18936	6.48764	5.91645	6.40885
Q9BZL6	PRKD2	+	2.29173	0.0248268	0.490565	7.89903	7.68736	8.06992	7.50973	7.99067	7.10233	7.34709	7.38216	7.58179	7.29051
P82675	MRPS5	+	3.72872	0.00404321	0.492072	6.79231	6.45418	6.6606	6.67119	6.64617	6.1468	5.95764	6.17135	6.2536	6.23471
P67870	CSNK2B	+	2.75429	0.0130892	0.492407	8.00475	8.36371	8.03089	8.03896	7.88425	7.67569	7.63745	7.74306	7.40719	7.39715
O95372	LYPLA2	+	1.45257	0.0901118	0.492483	9.7091	9.32226	8.7078	9.2109	8.79782	8.67636	8.56574	8.47067	8.87459	8.69809
Q9ULR0	ISY1	+	3.64577	0.00441136	0.492773	7.61846	7.30576	7.48681	7.38363	7.3062	6.9264	6.9657	6.75753	7.06793	6.91945
O95630	STAMBP	+	2.74371	0.0132313	0.492799	8.58903	8.52103	8.26963	8.88855	8.52676	8.02485	7.93161	8.17755	8.07012	8.12687
Q9C0D7	ZC3H12C	+	1.92847	0.041952	0.493524	7.0969	6.37461	6.47863	6.91436	6.59688	6.30222	5.99245	6.32134	6.07606	6.30168
Q7RTP6	MICAL3	+	2.0693	0.0340132	0.49369	7.45746	7.3748	7.17508	7.58458	6.83756	6.8061	6.64459	6.71664	6.9889	6.80479
Q8N9B5	JMY	+	3.31883	0.00654757	0.495719	6.06157	6.12538	6.30421	6.31997	5.9727	5.50961	5.79866	5.66736	5.56589	5.76372
O15213	WDR46	+	2.67685	0.014452	0.497917	7.21288	7.58633	7.54564	7.43972	7.12676	6.8653	6.69068	7.09086	6.92529	6.84961
Q13247	SRSF6	+	2.20623	0.0281462	0.498221	10.8896	11.0143	11.4909	10.8616	10.7468	10.5278	10.3749	10.4568	10.5831	10.5695
Q9NWU2	GID8	+	1.9626	0.0398445	0.498247	6.89875	6.95531	7.19206	6.88712	6.54417	6.62649	6.42234	6.24845	6.62789	6.06101
P20042	EIF2S2	+	2.24702	0.0267007	0.498295	10.5991	10.9342	10.3092	10.7032	10.4674	10.2289	10.351	9.92745	10.0459	9.96829
Q9HCG8	CWC22	+	3.07764	0.00883752	0.499249	6.86215	7.11609	7.20804	7.23935	6.95529	6.78001	6.58836	6.38292	6.56016	6.57323
Q9UKN8	GTF3C4	+	1.55179	0.076661	0.499286	7.46218	7.21487	7.7786	8.07259	7.10447	6.93589	7.00199	7.07422	7.20547	6.91871
Q9Y3A4	RRP7A	+	2.09023	0.0330606	0.499648	5.59449	5.85258	6.16563	5.90634	5.5623	5.22817	5.17908	5.66324	5.3239	5.1887
P02786	TFRC	+	1.75948	0.0550829	0.500346	10.2472	10.6119	10.6072	9.84584	10.2064	9.96166	9.76297	9.78253	9.51012	9.99947
Q02447	SP3	+	2.08615	0.033201	0.500912	6.3814	6.35913	6.87087	6.6749	6.36747	5.89822	5.8124	6.04727	6.39222	5.9991
Q9Y265	RUVBL1	+	2.5124	0.0181189	0.50105	10.8585	10.3856	10.9436	10.8646	10.7558	10.1453	10.1502	10.1926	10.5061	10.3085
Q7Z2T5	TRMT1L	+	2.61957	0.0154112	0.50111	7.75011	7.64987	8.0943	7.95239	7.59499	7.32677	7.08696	7.25845	7.48107	7.38285
Q9Y3T9	NOC2L	+	2.44098	0.0198485	0.501116	8.20667	8.26873	8.19159	8.59421	7.91843	7.79169	7.59335	7.59935	7.79241	7.89725
Q96EW2	HSPBAP1	+	1.69135	0.0611348	0.501782	6.75036	5.91589	6.55106	6.06567	6.35314	5.55844	5.83789	6.07015	5.77465	5.88607
Q9ULH0	KIDINS220	+	1.90138	0.0439026	0.50202	7.78429	7.69237	7.34445	7.48729	7.0459	7.12602	6.84853	7.01335	6.70167	7.15464
Q9BUI4	POLR3C	+	3.63473	0.00441776	0.503989	6.91959	6.94229	6.65349	6.90795	7.01819	6.29982	6.25284	6.54025	6.39177	6.43688
Q16254	E2F4	+	2.49615	0.018435	0.504049	6.74243	6.95731	6.44636	6.52673	6.91843	6.28482	6.32181	6.30294	5.9668	6.19465
Q7Z2W9	MRPL21	+	1.77647	0.0537142	0.504332	8.84825	8.21854	8.72763	8.21808	8.32817	8.1176	8.04262	7.98027	7.57198	8.10654
Q92625	ANKS1A	+	1.97284	0.039239	0.505368	7.75011	7.88447	7.33532	7.27556	7.30222	6.95695	7.27692	7.10194	6.85507	6.82997
Q8N9T8	KRI1	+	1.55996	0.0756467	0.505636	6.83418	7.34701	6.63461	6.4046	6.4235	6.21218	6.48918	6.0442	6.16316	6.207
Q9NXW2	DNAJB12	+	2.8313	0.0119334	0.506184	7.11195	7.06064	6.59425	7.1203	6.98962	6.60708	6.35313	6.45236	6.42503	6.50824
Q9Y294	ASF1A	+	2.65024	0.0149626	0.507164	8.64892	9.15025	8.91094	8.83449	8.76945	8.20042	8.29086	8.62194	8.44039	8.22462
P78536	ADAM17	+	1.96507	0.0396622	0.507726	8.60196	7.91524	8.23308	8.08933	7.86321	7.49696	7.44671	7.88904	7.67966	7.65182
Q9Y312	AAR2	+	1.52553	0.0802675	0.507759	7.76842	8.07663	7.901	7.07582	7.46255	7.22126	7.17524	7.36826	6.90915	7.07172
Q86SF2	GALNT7	+	1.72091	0.0585631	0.507842	7.89273	8.30827	8.13929	8.44435	7.92705	7.88343	7.96909	7.58189	7.20166	7.53641
Q15418	RPS6KA1	+	2.20103	0.0282196	0.508428	6.1715	5.78687	5.81007	6.35392	6.1517	5.56191	5.25087	5.51016	5.68923	5.71975
Q5VZK9	CARMIL1	+	1.60257	0.0707633	0.509088	7.79667	8.22567	7.42557	7.51137	7.38497	6.93741	7.27298	7.28219	6.91229	7.39393
O96011	PEX11B	+	2.72545	0.0134917	0.509716	7.27327	7.39817	7.03532	7.01311	6.80536	6.61024	6.72707	6.48463	6.61914	6.53556
Q12849	GRSF1	+	2.05409	0.0347738	0.511985	9.23182	9.09966	9.05264	8.94978	8.4739	8.63105	8.33674	8.27559	8.39437	8.61013
Q9UPR3	SMG5	+	2.28551	0.0251111	0.511988	6.86715	6.79368	6.38788	6.42574	6.46426	6.41497	5.97308	5.99526	5.90978	6.08569
Q69YN2	CWF19L1	+	2.05163	0.0349095	0.512039	7.19964	7.39234	7.09571	7.69534	7.67203	7.22946	6.81838	6.74406	6.90882	6.79415
Q8WWC4	MAIP1	+	2.14282	0.030896	0.512936	6.72777	6.40229	6.85966	6.82717	6.55118	6.12208	5.86609	6.50872	5.99275	6.31376
Q92979	EMG1	+	1.64342	0.0660957	0.513002	7.15609	8.00324	7.93725	7.85653	7.54846	7.09161	6.95939	7.07668	7.45865	7.35022
Q15427	SF3B4	+	2.63627	0.0151646	0.513046	9.27006	9.50406	9.87219	9.43831	9.27392	8.90717	8.89089	8.96909	9.10602	8.92014
Q9Y5A9	YTHDF2	+	2.40729	0.0208	0.513429	8.8427	8.63069	8.34424	8.41811	8.28444	8.0926	8.22633	7.85644	7.96598	7.81168
P11387	TOP1	+	3.59296	0.00466381	0.51362	9.27821	9.69215	9.42797	9.3878	9.36486	8.84091	8.95212	8.90695	9.06493	8.81798
O43719	HTATSF1	+	4.77216	0.00180039	0.514184	8.88116	8.98765	8.83981	8.88885	8.8715	8.4348	8.38982	8.26348	8.53409	8.27588
Q9NV88	INTS9	+	1.99468	0.0378795	0.514244	6.38826	6.33685	6.31001	6.52486	6.02313	6.0108	5.90882	6.05171	5.69478	5.34578
P18031	PTPN1	+	2.24115	0.026818	0.514657	9.68911	10.0983	9.48266	9.64106	10.1491	9.2619	9.42382	9.25008	9.34885	9.20227
Q9GZT3	SLIRP	+	2.46895	0.0191361	0.51542	9.70099	9.5232	9.95959	10.1409	9.70888	9.15609	9.15245	9.46928	9.29103	9.38765
Q04656	ATP7A	+	1.74907	0.0559991	0.516302	7.00825	6.55627	6.54844	6.82411	6.11299	6.1388	6.21901	6.31747	5.90041	5.89287
Q92688	ANP32B	+	1.46858	0.0875564	0.516408	10.2289	10.2028	10.5025	11.0562	9.98128	9.82262	9.7547	9.75384	10.1939	9.86453
Q9H2U2	PPA2	+	2.33754	0.0231162	0.517132	9.23166	8.84232	8.92181	8.80278	8.45003	8.35641	8.36808	8.31911	8.44562	8.17372
P54198	HIRA	+	1.75305	0.0556459	0.517239	6.64745	6.2225	5.77853	6.19954	5.74595	5.52358	5.7304	5.53415	5.49917	5.72048
Q9NRX2	MRPL17	+	2.15318	0.0304814	0.517897	9.52254	8.92351	9.18893	8.95412	8.96122	8.50496	8.2829	8.75615	8.69966	8.71715
Q9Y230	RUVBL2	+	2.84979	0.0116773	0.51828	11.6197	11.1332	11.6959	11.3521	11.4305	10.8902	10.8088	10.9232	11.0726	10.9452
P49406	MRPL19	+	2.00056	0.0375605	0.518441	9.18152	8.57539	9.0818	8.51556	8.73431	8.38526	8.16224	8.46466	8.07169	8.41253
P62861	FAU	+	3.1686	0.00785187	0.518507	12.5639	12.6964	12.8632	12.8243	12.4838	12.2512	12.3176	12.0121	12.2389	12.0191
Q9NX55	HYPK	+	2.04835	0.0350097	0.518534	8.66946	8.27661	8.15652	8.19598	7.94706	7.94648	7.91452	7.7634	7.48475	7.54381
O94842	TOX4	+	1.59925	0.0711537	0.519802	6.61518	6.91774	7.3568	6.51382	6.48917	6.01601	6.22009	6.52271	6.10707	6.42782
Q92552	MRPS27	+	3.09883	0.00853842	0.519841	9.00774	8.5007	8.92593	8.72291	8.96095	8.27514	8.24269	8.24472	8.35476	8.40171
Q15397	PUM3	+	2.76003	0.0130318	0.520047	7.58981	7.69098	7.61618	8.08524	7.62649	7.3298	7.36309	7.06637	7.0491	7.20011
P53365	ARFIP2	+	2.94856	0.0102167	0.520367	7.78888	7.63043	7.52586	7.68079	7.33959	7.18522	7.09139	7.24498	7.01176	6.83036
O95793	STAU1	+	2.45146	0.0195681	0.520416	10.3169	10.2783	10.2081	9.78784	9.90104	9.71294	9.72709	9.59062	9.34797	9.51143
P25440	BRD2	+	1.74755	0.0561156	0.520851	6.89988	6.89758	7.69874	7.0335	6.83166	6.66632	6.27006	6.59974	6.63792	6.58306
O60244	MED14	+	1.61034	0.0698635	0.521825	6.43713	6.27662	6.54554	6.48733	6.15874	5.97336	5.66763	6.40278	5.90671	5.34575
Q32P41	TRMT5	+	1.57784	0.0733997	0.522193	7.89484	8.59397	8.24264	8.22201	7.63114	7.73544	7.83606	7.5799	7.2465	7.57573
P43487	RANBP1	+	2.0115	0.0369786	0.522661	10.8594	10.2259	10.8143	10.3807	10.4813	10.3603	10.0106	9.83386	10.0751	9.86841
Q53H96	PYCR3	+	2.77742	0.0127369	0.524887	7.80407	7.77555	7.92341	8.02401	7.40848	7.18291	7.34765	7.13367	7.32154	7.32533
Q86U42	PABPN1	+	1.9064	0.0435187	0.525134	9.6375	9.62212	10.0232	9.29799	9.57184	9.22709	9.31018	9.24399	9.07593	8.66979
P42704	LRPPRC	+	1.84607	0.04793	0.525529	11.2425	10.9504	11.5042	11.7643	11.0357	10.7059	10.6013	10.6771	11.0276	10.8576
O43933	PEX1	+	1.54051	0.0781765	0.525943	6.04612	5.79972	6.58896	6.49361	6.20928	5.50673	5.39763	6.13135	5.88904	5.58322
Q15653	NFKBIB	+	1.58831	0.0723867	0.525965	8.14531	7.54546	7.2152	7.25173	7.41765	7.35579	6.82791	6.91147	6.93659	6.91375
Q9Y2R9	MRPS7	+	3.2622	0.00699768	0.526138	9.0396	8.49788	8.69347	8.75324	8.69958	8.35082	8.18391	8.22008	8.15064	8.14763
Q13601	KRR1	+	2.74703	0.0131922	0.527548	8.41434	8.84676	8.54336	8.17933	8.36288	7.9871	7.90147	7.86234	7.9259	8.03211
Q8WVC0	LEO1	+	3.01606	0.00961196	0.527822	7.03236	6.89644	7.20862	6.87115	6.64253	6.42381	6.30084	6.47643	6.51741	6.29352
Q5UCC4	EMC10	+	2.86429	0.0114639	0.529442	7.26414	7.37625	7.0077	7.44305	7.21922	6.4973	6.64449	6.69433	6.94176	6.88527
O75443	TECTA	+	1.54796	0.0771938	0.52949	10.0558	9.93866	9.13587	9.80889	9.73687	9.34803	9.18027	9.09454	8.8537	9.55208
Q9UQ80	PA2G4	+	2.67714	0.014452	0.53069	11.8249	12.0625	12.3321	12.3359	12.3382	11.5015	11.5459	11.6267	11.8112	11.7548
P31948	STIP1	+	2.49474	0.0184466	0.530919	12.99	12.7606	12.992	12.3612	12.6042	12.2896	12.1363	12.12	12.1673	12.3403
O00566	MPHOSPH10	+	2.64839	0.0149687	0.531092	6.72605	6.5456	6.80299	6.95999	6.46497	6.06655	6.18382	6.1204	6.00274	6.47062
Q9C0J8	WDR33	+	2.69378	0.0141027	0.531226	7.66913	7.76407	8.31576	8.06393	7.83251	7.36408	7.44509	7.36173	7.44774	7.37063
P15260	IFNGR1	+	2.06304	0.0342874	0.53175	6.69518	6.64431	6.33659	6.29947	6.35496	5.99966	6.28293	5.62245	5.6545	6.11223
Q8TEA1	NSUN6	+	1.61493	0.0692856	0.532741	6.48733	6.60762	6.59886	6.57297	6.25777	6.29431	6.1938	5.65565	6.29161	5.42547
Q70IA8	MOB3C	+	2.5433	0.017303	0.532766	7.22664	7.30512	7.23422	7.69908	7.27591	6.75198	6.77771	7.14866	6.61183	6.78699
Q9NQ50	MRPL40	+	1.56956	0.074452	0.533426	7.35824	6.75163	6.55462	6.63554	6.34968	6.19848	5.87387	6.11907	6.32492	6.46625
Q8IZP0	ABI1	+	4.16367	0.00268669	0.533995	9.71724	9.96092	9.83108	9.62632	9.65577	9.08291	9.26656	9.2509	9.25665	9.26435
O95243	MBD4	+	1.43958	0.0919336	0.534019	6.94751	6.61749	6.67931	6.30402	6.71179	6.47035	6.377	6.36096	5.49609	5.88562
P09497	CLTB	+	2.3239	0.0236649	0.53434	12.2088	11.6871	11.6239	11.6235	11.4749	11.2714	11.226	11.3297	11.0331	11.0865
O96019	ACTL6A	+	2.86353	0.0114639	0.534479	9.1803	9.62039	9.06961	9.30454	9.25518	8.91506	8.82649	8.61432	8.80423	8.59753
P47224	RABIF	+	3.78681	0.0037565	0.534494	9.16058	9.20253	9.25934	8.90853	9.08332	8.54131	8.65684	8.46983	8.75987	8.51397
Q9UKA4	AKAP11	+	2.75796	0.0130371	0.534675	7.03396	6.78753	6.60663	7.16987	6.90099	6.39489	6.50073	6.19366	6.24259	6.49373
O94927	HAUS5	+	2.52037	0.0179171	0.53519	6.91604	7.22851	7.15358	7.45192	6.81276	6.73733	6.55571	6.47017	6.68164	6.44201
Q9BYJ9	YTHDF1	+	2.37986	0.0217007	0.535697	6.96789	7.02244	6.67875	6.88781	6.53689	6.35597	6.54956	6.11491	5.99875	6.39611
O60287	URB1	+	2.78587	0.0125922	0.536966	6.45511	6.5494	6.64283	6.90374	6.30236	6.08908	6.11129	6.11455	6.04062	5.81305
Q9H4A3	WNK1	+	2.31127	0.0240805	0.537277	10.2612	10.2134	9.54766	10.2257	9.93323	9.46707	9.62222	9.44806	9.51635	9.44115
Q8IY81	FTSJ3	+	2.4033	0.0209221	0.537279	8.50266	8.70385	8.56993	8.76089	8.08879	8.19057	8.02881	7.80277	7.92938	7.98819
Q9BT25	HAUS8	+	2.26855	0.0257004	0.537621	6.8285	7.07358	7.28337	7.35384	6.77245	6.67648	6.61979	6.66872	6.36637	6.29228
Q92598	HSPH1	+	1.75007	0.0559499	0.537622	10.7741	10.3015	11.2989	10.6955	10.5378	10.3447	10.0336	10.2887	9.9835	10.269
Q9NW13	RBM28	+	2.8632	0.0114639	0.538242	6.92468	6.91893	7.01618	6.96284	6.45568	6.48678	6.2536	6.23205	6.25204	6.36263
Q9H9H4	VPS37B	+	2.97667	0.0100814	0.538486	7.22026	6.97194	7.31704	7.45881	7.40467	6.79718	6.69437	6.9389	6.70743	6.54241
O43929	ORC4	+	2.17903	0.029167	0.538827	5.98888	6.45453	6.80256	6.08304	6.26074	5.72091	5.81633	5.83844	5.68994	5.82999
Q96EL2	MRPS24	+	2.79282	0.0124933	0.539061	9.04182	8.55368	9.20673	8.83781	8.84887	8.35241	8.35858	8.44825	8.40342	8.23095
Q96QU8	XPO6	+	2.04976	0.0350097	0.540178	6.2116	6.06655	5.85019	6.02429	6.23698	5.96425	5.74246	5.38687	5.4303	5.16484
[truncated: 912 more rows]
